# Supplementary material for: Knowledge-based analyses reveal new candidate genes associated with risk of hepatitis B virus related hepatocellular carcinoma
Source: BMC Cancer. 2020 May 11;20:403. doi: 10.1186/s12885-020-06842-0 (PMC7216662; doi:10.1186/s12885-020-06842-0)
Supplement: Supplementary file 2 — Additional file 2: Excel table of canonical pathways of MSigDB with p < 0.05 by gene-set based association tests. [file 12885_2020_6842_MOESM2_ESM.xlsx]

## Sheet: Data
Excel Table 1: Canonical pathways of MSigDB with p<0.05 by gene-set based association tests
GeneSetID	GeneSet_PValue_Wilcoxon	IsSignificant_Wilcoxon	GeneSet_PValue_HYST	IsSignificant_HYST	Total_GeneSet_Gene#	GeneSet_Name	GeneSet_URL	Symbol	PValue	Entrez	Chromosome	Start	Length	SNP#
REACTOME_G1_S_TRANSITION	0.00055	N	9.3e-06	Y	99	REACTOME_G1_S_TRANSITION	http://www.broadinstitute.org/gsea/msigdb/geneset_page.jsp?geneSetName=REACTOME_G1_S_TRANSITION	RB1	0.33316	-1	13	48877882	178145	162
-	-	-	-	-	-	-	-	CCNH	0.53017	-1	5	86690090	18632	36
-	-	-	-	-	-	-	-	PSMD8	0.62217	-1	19	38865189	9276	30
-	-	-	-	-	-	-	-	PSMD9	0.7377	-1	12	122326695	29509	77
-	-	-	-	-	-	-	-	PSMD6	0.79195	-1	3	63996224	12925	41
-	-	-	-	-	-	-	-	PSMD7	0.79198	-1	16	74330711	9476	14
-	-	-	-	-	-	-	-	PPP2R1B	0.92822	-1	11	111608600	28514	24
-	-	-	-	-	-	-	-	PSMD4	0.0468	-1	1	151227209	12728	17
-	-	-	-	-	-	-	-	PPP2R1A	0.91796	-1	19	52704448	28324	140
-	-	-	-	-	-	-	-	PSMD5	0.67005	-1	9	123578331	26870	16
-	-	-	-	-	-	-	-	MYC	0.01307	-1	8	128748476	6722	22
-	-	-	-	-	-	-	-	PSMD2	0.43294	-1	3	184018368	8471	21
-	-	-	-	-	-	-	-	PSMD3	0.39232	-1	17	38137059	17154	59
-	-	-	-	-	-	-	-	PSMD1	0.76959	-1	2	231921580	115961	136
-	-	-	-	-	-	-	-	FBXO5	0.0085	-1	6	153291671	12506	71
-	-	-	-	-	-	-	-	SKP2	0.7514	-1	5	36152212	31917	99
-	-	-	-	-	-	-	-	SKP1	0.23029	-1	5	133492081	20561	21
-	-	-	-	-	-	-	-	CDC25A	0.01569	-1	3	48198635	31273	26
-	-	-	-	-	-	-	-	CCNE2	0.5801	-1	8	95892452	15031	33
-	-	-	-	-	-	-	-	CCNE1	0.87394	-1	19	30302897	12323	59
-	-	-	-	-	-	-	-	PSME1	0.19001	-1	14	24605402	2770	8
-	-	-	-	-	-	-	-	PSME2	0.13311	-1	14	24612573	3247	9
-	-	-	-	-	-	-	-	UBA52	0.13135	-1	19	18683649	4622	29
-	-	-	-	-	-	-	-	PSMD12	0.22228	-1	17	65334031	28663	53
-	-	-	-	-	-	-	-	PSMD11	0.06507	-1	17	30771527	38811	19
-	-	-	-	-	-	-	-	PSMD14	0.13869	-1	2	162164935	103294	97
-	-	-	-	-	-	-	-	MAX	0.22748	-1	14	65550456	18780	186
-	-	-	-	-	-	-	-	PSMD13	0.06314	-1	11	236975	16010	118
-	-	-	-	-	-	-	-	CUL1	0.01227	-1	7	148396801	101402	147
-	-	-	-	-	-	-	-	PKMYT1	0.15592	-1	16	3022808	7640	14
-	-	-	-	-	-	-	-	ORC5	0.10358	-1	7	103808623	39839	250
-	-	-	-	-	-	-	-	ORC4	0.17666	-1	2	148687965	90342	111
-	-	-	-	-	-	-	-	CCNB1	0.49745	-1	5	68462976	11095	39
-	-	-	-	-	-	-	-	ORC1	0.19862	-1	1	52838500	31596	26
-	-	-	-	-	-	-	-	ORC3	0.6481	-1	6	88299784	77389	108
-	-	-	-	-	-	-	-	ORC2	0.05933	-1	2	201773699	54685	2
-	-	-	-	-	-	-	-	PSMF1	0.76197	-1	20	1099244	53647	111
-	-	-	-	-	-	-	-	CDT1	0.54163	-1	16	88870196	5471	40
-	-	-	-	-	-	-	-	CDC7	0.31636	-1	1	91966664	24658	51
-	-	-	-	-	-	-	-	CDC6	0.49683	-1	17	38444130	16780	9
-	-	-	-	-	-	-	-	DHFR	0.24909	-1	5	79922044	28759	43
-	-	-	-	-	-	-	-	POLA2	0.17597	-1	11	65029432	36725	37
-	-	-	-	-	-	-	-	CDK7	0.35418	-1	5	68530712	42546	109
-	-	-	-	-	-	-	-	CDK2	0.45976	-1	12	56360613	5961	6
-	-	-	-	-	-	-	-	CDK1	0.52697	-1	10	62538235	8593	76
-	-	-	-	-	-	-	-	MNAT1	0.78667	-1	14	61201478	235205	269
-	-	-	-	-	-	-	-	CDKN1A	0.011	-1	6	36646490	8620	81
-	-	-	-	-	-	-	-	CDKN1B	0.15696	-1	12	12870203	5114	29
-	-	-	-	-	-	-	-	MCM7	0.64201	-1	7	99690350	8054	17
-	-	-	-	-	-	-	-	MCM8	0.42406	-1	20	5931297	44556	106
-	-	-	-	-	-	-	-	MCM10	0.14443	-1	10	13203557	49554	102
-	-	-	-	-	-	-	-	TK2	0.75022	-1	16	66541905	42121	83
-	-	-	-	-	-	-	-	POLE	0.92691	-1	12	133200347	63582	165
-	-	-	-	-	-	-	-	PSMA5	0.74685	-1	1	109941663	27408	10
-	-	-	-	-	-	-	-	CCNA2	0.17174	-1	4	122737598	7441	28
-	-	-	-	-	-	-	-	PSMA6	0.95325	-1	14	35761587	25099	22
-	-	-	-	-	-	-	-	CCNA1	0.76826	-1	13	37006631	10377	22
-	-	-	-	-	-	-	-	PSMA3	0.87395	-1	14	58711560	27163	28
-	-	-	-	-	-	-	-	PSMA4	0.61381	-1	15	78833027	8578	63
-	-	-	-	-	-	-	-	DBF4	0.73403	-1	7	87505807	33061	58
-	-	-	-	-	-	-	-	TFDP1	0.69735	-1	13	114239067	56722	152
-	-	-	-	-	-	-	-	PSMA1	0.13158	-1	11	14535511	6481	134
-	-	-	-	-	-	-	-	PSMA2	0.01304	-1	7	42956460	15314	42
-	-	-	-	-	-	-	-	MCM3	0.18101	-1	6	52128812	20729	73
-	-	-	-	-	-	-	-	MCM4	0.23461	-1	8	48873500	17220	12
-	-	-	-	-	-	-	-	MCM5	0.35215	-1	22	35796132	25293	73
-	-	-	-	-	-	-	-	MCM6	0.40005	-1	2	136597195	36819	119
-	-	-	-	-	-	-	-	PRIM2	0.53376	-1	6	57182427	8735	49
-	-	-	-	-	-	-	-	PCNA	0.4162	-1	20	5095598	5007	3
-	-	-	-	-	-	-	-	PRIM1	0.53817	-1	12	57125363	20745	17
-	-	-	-	-	-	-	-	TYMS	0.18594	-1	18	657652	15926	90
-	-	-	-	-	-	-	-	PSMA7	0.79238	-1	20	60711788	6663	33
-	-	-	-	-	-	-	-	PSMB10	0.01424	-1	16	67968409	2345	5
-	-	-	-	-	-	-	-	PPP2CA	0.10718	-1	5	133531942	29304	84
-	-	-	-	-	-	-	-	PSMB6	0.47003	-1	17	4699458	2333	27
-	-	-	-	-	-	-	-	PPP2CB	0.10653	-1	8	30643134	27201	57
-	-	-	-	-	-	-	-	PSMB7	0.16436	-1	9	127115743	61979	84
-	-	-	-	-	-	-	-	PSMB4	0.50479	-1	1	151372048	2366	16
-	-	-	-	-	-	-	-	PSMB5	0.5949	-1	14	23495064	9046	23
-	-	-	-	-	-	-	-	CDC45	0.00011	-1	22	19467442	40690	91
-	-	-	-	-	-	-	-	PSMB2	0.79502	-1	1	36065142	31997	102
-	-	-	-	-	-	-	-	PSMB3	0.23927	-1	17	36908993	11486	36
-	-	-	-	-	-	-	-	PSMB1	0.3922	-1	6	170844207	18189	42
-	-	-	-	-	-	-	-	E2F1	0.6207	-1	20	32263282	10910	16
-	-	-	-	-	-	-	-	RPS27A	0.79995	-1	2	55459813	3177	25
-	-	-	-	-	-	-	-	RRM2	0.47934	-1	2	10262865	8677	246
-	-	-	-	-	-	-	-	RPA1	0.8192	-1	17	1733298	70079	194
-	-	-	-	-	-	-	-	RPA2	0.47837	-1	1	28218035	23052	78
-	-	-	-	-	-	-	-	PSMB8	0.48938	-1	6	32808493	3332	59
-	-	-	-	-	-	-	-	PSMB9	0.47524	-1	6	32821968	5661	61
-	-	-	-	-	-	-	-	PSMC5	0.00386	-1	17	61905043	4337	26
-	-	-	-	-	-	-	-	WEE1	0.62196	-1	11	9596233	15081	37
-	-	-	-	-	-	-	-	PSMC6	0.47372	-1	14	53173917	21392	32
-	-	-	-	-	-	-	-	PSMC3	0.00228	-1	11	47440319	7706	35
-	-	-	-	-	-	-	-	PSMC4	0.2221	-1	19	40477071	10601	33
-	-	-	-	-	-	-	-	PSMC1	0.1275	-1	14	90724282	14688	103
-	-	-	-	-	-	-	-	RPA3	0.20666	-1	7	7676148	82091	241
-	-	-	-	-	-	-	-	POLE2	0.443	-1	14	50116837	38096	10
-	-	-	-	-	-	-	-	PSMC2	0.00386	-1	7	102988089	14826	13
REACTOME_NOTCH1_INTRACELLULAR_DOMAIN_REGULATES_TRANSCRIPTION	0.00071	N	1.73e-05	Y	40	REACTOME_NOTCH1_INTRACELLULAR_DOMAIN_REGULATES_TRANSCRIPTION	http://www.broadinstitute.org/gsea/msigdb/geneset_page.jsp?geneSetName=REACTOME_NOTCH1_INTRACELLULAR_DOMAIN_REGULATES_TRANSCRIPTION	HDAC4	0.02235	-1	2	239969863	352781	893
-	-	-	-	-	-	-	-	HDAC5	0.04819	-1	17	42154120	46890	59
-	-	-	-	-	-	-	-	HDAC2	0.12079	-1	6	114257319	34570	65
-	-	-	-	-	-	-	-	HDAC3	0.21472	-1	5	141004428	11989	22
-	-	-	-	-	-	-	-	HDAC10	0.62759	-1	22	50683612	6083	64
-	-	-	-	-	-	-	-	MAML2	0.16128	-1	11	95709763	366597	792
-	-	-	-	-	-	-	-	MAML1	0.23413	-1	5	179159822	44462	67
-	-	-	-	-	-	-	-	HDAC1	0.8508	-1	1	32757683	41545	6
-	-	-	-	-	-	-	-	HDAC11	0.49027	-1	3	13521805	26112	67
-	-	-	-	-	-	-	-	CUL1	0.01227	-1	7	148396801	101402	147
-	-	-	-	-	-	-	-	CCNC	0.63015	-1	6	99990262	26275	63
-	-	-	-	-	-	-	-	RBPJ	0.02525	-1	4	26322849	113904	145
-	-	-	-	-	-	-	-	HIF1A	0.05487	-1	14	62164339	50638	65
-	-	-	-	-	-	-	-	HDAC9	0.04847	-1	7	18548892	39239	1484
-	-	-	-	-	-	-	-	HDAC7	0.59534	-1	12	48176506	37181	57
-	-	-	-	-	-	-	-	HEY1	0.6615	-1	8	80676244	2467	22
-	-	-	-	-	-	-	-	MYC	0.01307	-1	8	128748476	6722	22
-	-	-	-	-	-	-	-	HEY2	0.24052	-1	6	126070777	11639	31
-	-	-	-	-	-	-	-	EP300	0.02331	-1	22	41488595	87487	138
-	-	-	-	-	-	-	-	HES1	0.44112	-1	3	193853936	2586	13
-	-	-	-	-	-	-	-	RPS27A	0.79995	-1	2	55459813	3177	25
-	-	-	-	-	-	-	-	HES5	0.25515	-1	1	2460183	1520	10
-	-	-	-	-	-	-	-	SKP1	0.23029	-1	5	133492081	20561	21
-	-	-	-	-	-	-	-	TLE4	0.24627	-1	9	82188091	153706	136
-	-	-	-	-	-	-	-	TLE3	0.03219	-1	15	70340129	47000	107
-	-	-	-	-	-	-	-	CREBBP	0.55471	-1	16	3775055	155067	123
-	-	-	-	-	-	-	-	TLE2	0.9444	-1	19	2997641	31638	112
-	-	-	-	-	-	-	-	TLE1	0.0672	-1	9	84198597	105854	234
-	-	-	-	-	-	-	-	FBXW7	0.26163	-1	4	153332311	-58332	92
-	-	-	-	-	-	-	-	RBX1	0.9984	-1	22	41347381	21933	15
-	-	-	-	-	-	-	-	NCOR2	0.63339	-1	12	124808960	243199	534
-	-	-	-	-	-	-	-	KAT2B	0.27437	-1	3	20081937	113960	333
-	-	-	-	-	-	-	-	HEYL	0.37626	-1	1	40089106	16210	50
-	-	-	-	-	-	-	-	CDK8	0.80921	-1	13	26828265	151109	86
-	-	-	-	-	-	-	-	KAT2A	0.00659	-1	17	40265128	8258	24
-	-	-	-	-	-	-	-	SNW1	0.06927	-1	14	78183943	43557	125
-	-	-	-	-	-	-	-	NCOR1	0.00584	-1	17	15994883	103071	270
-	-	-	-	-	-	-	-	TBL1XR1	0.58472	-1	3	176737131	177136	353
-	-	-	-	-	-	-	-	MAML3	0.53905	-1	4	140637906	437433	766
-	-	-	-	-	-	-	-	UBA52	0.13135	-1	19	18683649	4622	29
REACTOME_ORC1_REMOVAL_FROM_CHROMATIN	0.0008	N	0.00114	N	62	REACTOME_ORC1_REMOVAL_FROM_CHROMATIN	http://www.broadinstitute.org/gsea/msigdb/geneset_page.jsp?geneSetName=REACTOME_ORC1_REMOVAL_FROM_CHROMATIN	RB1	0.33316	-1	13	48877882	178145	162
-	-	-	-	-	-	-	-	CDKN1A	0.011	-1	6	36646490	8620	81
-	-	-	-	-	-	-	-	CDKN1B	0.15696	-1	12	12870203	5114	29
-	-	-	-	-	-	-	-	MCM7	0.64201	-1	7	99690350	8054	17
-	-	-	-	-	-	-	-	MCM8	0.42406	-1	20	5931297	44556	106
-	-	-	-	-	-	-	-	PSMD8	0.62217	-1	19	38865189	9276	30
-	-	-	-	-	-	-	-	PSMD9	0.7377	-1	12	122326695	29509	77
-	-	-	-	-	-	-	-	PSMD6	0.79195	-1	3	63996224	12925	41
-	-	-	-	-	-	-	-	PSMD7	0.79198	-1	16	74330711	9476	14
-	-	-	-	-	-	-	-	PSMD4	0.0468	-1	1	151227209	12728	17
-	-	-	-	-	-	-	-	PSMD5	0.67005	-1	9	123578331	26870	16
-	-	-	-	-	-	-	-	PSMD2	0.43294	-1	3	184018368	8471	21
-	-	-	-	-	-	-	-	PSMD3	0.39232	-1	17	38137059	17154	59
-	-	-	-	-	-	-	-	PSMD1	0.76959	-1	2	231921580	115961	136
-	-	-	-	-	-	-	-	PSMA5	0.74685	-1	1	109941663	27408	10
-	-	-	-	-	-	-	-	CCNA2	0.17174	-1	4	122737598	7441	28
-	-	-	-	-	-	-	-	PSMA6	0.95325	-1	14	35761587	25099	22
-	-	-	-	-	-	-	-	CCNA1	0.76826	-1	13	37006631	10377	22
-	-	-	-	-	-	-	-	PSMA3	0.87395	-1	14	58711560	27163	28
-	-	-	-	-	-	-	-	PSMA4	0.61381	-1	15	78833027	8578	63
-	-	-	-	-	-	-	-	PSMA1	0.13158	-1	11	14535511	6481	134
-	-	-	-	-	-	-	-	PSMA2	0.01304	-1	7	42956460	15314	42
-	-	-	-	-	-	-	-	PSME4	0.49897	-1	2	54091205	106926	212
-	-	-	-	-	-	-	-	PSME1	0.19001	-1	14	24605402	2770	8
-	-	-	-	-	-	-	-	MCM3	0.18101	-1	6	52128812	20729	73
-	-	-	-	-	-	-	-	PSME2	0.13311	-1	14	24612573	3247	9
-	-	-	-	-	-	-	-	MCM4	0.23461	-1	8	48873500	17220	12
-	-	-	-	-	-	-	-	MCM5	0.35215	-1	22	35796132	25293	73
-	-	-	-	-	-	-	-	MCM6	0.40005	-1	2	136597195	36819	119
-	-	-	-	-	-	-	-	UBA52	0.13135	-1	19	18683649	4622	29
-	-	-	-	-	-	-	-	PSMD12	0.22228	-1	17	65334031	28663	53
-	-	-	-	-	-	-	-	PSMD11	0.06507	-1	17	30771527	38811	19
-	-	-	-	-	-	-	-	PSMD14	0.13869	-1	2	162164935	103294	97
-	-	-	-	-	-	-	-	PSMD13	0.06314	-1	11	236975	16010	118
-	-	-	-	-	-	-	-	PSMA7	0.79238	-1	20	60711788	6663	33
-	-	-	-	-	-	-	-	PSMB10	0.01424	-1	16	67968409	2345	5
-	-	-	-	-	-	-	-	PSMA8	0.34794	-1	18	23713832	59488	115
-	-	-	-	-	-	-	-	ORC5	0.10358	-1	7	103808623	39839	250
-	-	-	-	-	-	-	-	PSMB6	0.47003	-1	17	4699458	2333	27
-	-	-	-	-	-	-	-	ORC4	0.17666	-1	2	148687965	90342	111
-	-	-	-	-	-	-	-	PSMB7	0.16436	-1	9	127115743	61979	84
-	-	-	-	-	-	-	-	PSMB4	0.50479	-1	1	151372048	2366	16
-	-	-	-	-	-	-	-	PSMB5	0.5949	-1	14	23495064	9046	23
-	-	-	-	-	-	-	-	ORC1	0.19862	-1	1	52838500	31596	26
-	-	-	-	-	-	-	-	PSMB2	0.79502	-1	1	36065142	31997	102
-	-	-	-	-	-	-	-	PSMB3	0.23927	-1	17	36908993	11486	36
-	-	-	-	-	-	-	-	ORC3	0.6481	-1	6	88299784	77389	108
-	-	-	-	-	-	-	-	ORC2	0.05933	-1	2	201773699	54685	2
-	-	-	-	-	-	-	-	PSMB1	0.3922	-1	6	170844207	18189	42
-	-	-	-	-	-	-	-	PSMF1	0.76197	-1	20	1099244	53647	111
-	-	-	-	-	-	-	-	RPS27A	0.79995	-1	2	55459813	3177	25
-	-	-	-	-	-	-	-	CDT1	0.54163	-1	16	88870196	5471	40
-	-	-	-	-	-	-	-	CDC6	0.49683	-1	17	38444130	16780	9
-	-	-	-	-	-	-	-	PSMB8	0.48938	-1	6	32808493	3332	59
-	-	-	-	-	-	-	-	PSMB9	0.47524	-1	6	32821968	5661	61
-	-	-	-	-	-	-	-	PSMC5	0.00386	-1	17	61905043	4337	26
-	-	-	-	-	-	-	-	PSMC6	0.47372	-1	14	53173917	21392	32
-	-	-	-	-	-	-	-	PSMC3	0.00228	-1	11	47440319	7706	35
-	-	-	-	-	-	-	-	PSMC4	0.2221	-1	19	40477071	10601	33
-	-	-	-	-	-	-	-	PSMC1	0.1275	-1	14	90724282	14688	103
-	-	-	-	-	-	-	-	CDK2	0.45976	-1	12	56360613	5961	6
-	-	-	-	-	-	-	-	PSMC2	0.00386	-1	7	102988089	14826	13
REACTOME_ASSEMBLY_OF_THE_PRE_REPLICATIVE_COMPLEX	0.001	N	0.00129	N	60	REACTOME_ASSEMBLY_OF_THE_PRE_REPLICATIVE_COMPLEX	http://www.broadinstitute.org/gsea/msigdb/geneset_page.jsp?geneSetName=REACTOME_ASSEMBLY_OF_THE_PRE_REPLICATIVE_COMPLEX	MCM7	0.64201	-1	7	99690350	8054	17
-	-	-	-	-	-	-	-	MCM8	0.42406	-1	20	5931297	44556	106
-	-	-	-	-	-	-	-	GMNN	0.20063	-1	6	24775640	10686	23
-	-	-	-	-	-	-	-	PSMD8	0.62217	-1	19	38865189	9276	30
-	-	-	-	-	-	-	-	PSMD9	0.7377	-1	12	122326695	29509	77
-	-	-	-	-	-	-	-	PSMD6	0.79195	-1	3	63996224	12925	41
-	-	-	-	-	-	-	-	PSMD7	0.79198	-1	16	74330711	9476	14
-	-	-	-	-	-	-	-	PSMD4	0.0468	-1	1	151227209	12728	17
-	-	-	-	-	-	-	-	PSMD5	0.67005	-1	9	123578331	26870	16
-	-	-	-	-	-	-	-	PSMD2	0.43294	-1	3	184018368	8471	21
-	-	-	-	-	-	-	-	PSMD3	0.39232	-1	17	38137059	17154	59
-	-	-	-	-	-	-	-	PSMD1	0.76959	-1	2	231921580	115961	136
-	-	-	-	-	-	-	-	PSMA5	0.74685	-1	1	109941663	27408	10
-	-	-	-	-	-	-	-	PSMA6	0.95325	-1	14	35761587	25099	22
-	-	-	-	-	-	-	-	PSMA3	0.87395	-1	14	58711560	27163	28
-	-	-	-	-	-	-	-	PSMA4	0.61381	-1	15	78833027	8578	63
-	-	-	-	-	-	-	-	PSMA1	0.13158	-1	11	14535511	6481	134
-	-	-	-	-	-	-	-	PSMA2	0.01304	-1	7	42956460	15314	42
-	-	-	-	-	-	-	-	PSME4	0.49897	-1	2	54091205	106926	212
-	-	-	-	-	-	-	-	PSME1	0.19001	-1	14	24605402	2770	8
-	-	-	-	-	-	-	-	MCM3	0.18101	-1	6	52128812	20729	73
-	-	-	-	-	-	-	-	PSME2	0.13311	-1	14	24612573	3247	9
-	-	-	-	-	-	-	-	MCM4	0.23461	-1	8	48873500	17220	12
-	-	-	-	-	-	-	-	MCM5	0.35215	-1	22	35796132	25293	73
-	-	-	-	-	-	-	-	MCM6	0.40005	-1	2	136597195	36819	119
-	-	-	-	-	-	-	-	UBA52	0.13135	-1	19	18683649	4622	29
-	-	-	-	-	-	-	-	PSMD12	0.22228	-1	17	65334031	28663	53
-	-	-	-	-	-	-	-	PSMD11	0.06507	-1	17	30771527	38811	19
-	-	-	-	-	-	-	-	PSMD14	0.13869	-1	2	162164935	103294	97
-	-	-	-	-	-	-	-	PSMD13	0.06314	-1	11	236975	16010	118
-	-	-	-	-	-	-	-	PSMA7	0.79238	-1	20	60711788	6663	33
-	-	-	-	-	-	-	-	PSMB10	0.01424	-1	16	67968409	2345	5
-	-	-	-	-	-	-	-	PSMA8	0.34794	-1	18	23713832	59488	115
-	-	-	-	-	-	-	-	PSMB6	0.47003	-1	17	4699458	2333	27
-	-	-	-	-	-	-	-	ORC5	0.10358	-1	7	103808623	39839	250
-	-	-	-	-	-	-	-	PSMB7	0.16436	-1	9	127115743	61979	84
-	-	-	-	-	-	-	-	ORC4	0.17666	-1	2	148687965	90342	111
-	-	-	-	-	-	-	-	PSMB4	0.50479	-1	1	151372048	2366	16
-	-	-	-	-	-	-	-	PSMB5	0.5949	-1	14	23495064	9046	23
-	-	-	-	-	-	-	-	PSMB2	0.79502	-1	1	36065142	31997	102
-	-	-	-	-	-	-	-	ORC1	0.19862	-1	1	52838500	31596	26
-	-	-	-	-	-	-	-	PSMB3	0.23927	-1	17	36908993	11486	36
-	-	-	-	-	-	-	-	ORC3	0.6481	-1	6	88299784	77389	108
-	-	-	-	-	-	-	-	PSMB1	0.3922	-1	6	170844207	18189	42
-	-	-	-	-	-	-	-	ORC2	0.05933	-1	2	201773699	54685	2
-	-	-	-	-	-	-	-	E2F1	0.6207	-1	20	32263282	10910	16
-	-	-	-	-	-	-	-	E2F2	0.197	-1	1	23832929	24797	50
-	-	-	-	-	-	-	-	E2F3	0.12807	-1	6	20403909	90037	131
-	-	-	-	-	-	-	-	PSMF1	0.76197	-1	20	1099244	53647	111
-	-	-	-	-	-	-	-	RPS27A	0.79995	-1	2	55459813	3177	25
-	-	-	-	-	-	-	-	CDT1	0.54163	-1	16	88870196	5471	40
-	-	-	-	-	-	-	-	CDC6	0.49683	-1	17	38444130	16780	9
-	-	-	-	-	-	-	-	PSMB8	0.48938	-1	6	32808493	3332	59
-	-	-	-	-	-	-	-	PSMB9	0.47524	-1	6	32821968	5661	61
-	-	-	-	-	-	-	-	PSMC5	0.00386	-1	17	61905043	4337	26
-	-	-	-	-	-	-	-	PSMC6	0.47372	-1	14	53173917	21392	32
-	-	-	-	-	-	-	-	PSMC3	0.00228	-1	11	47440319	7706	35
-	-	-	-	-	-	-	-	PSMC4	0.2221	-1	19	40477071	10601	33
-	-	-	-	-	-	-	-	PSMC1	0.1275	-1	14	90724282	14688	103
-	-	-	-	-	-	-	-	PSMC2	0.00386	-1	7	102988089	14826	13
REACTOME_M_G1_TRANSITION	0.00104	N	7.2e-05	Y	73	REACTOME_M_G1_TRANSITION	http://www.broadinstitute.org/gsea/msigdb/geneset_page.jsp?geneSetName=REACTOME_M_G1_TRANSITION	MCM7	0.64201	-1	7	99690350	8054	17
-	-	-	-	-	-	-	-	MCM8	0.42406	-1	20	5931297	44556	106
-	-	-	-	-	-	-	-	GMNN	0.20063	-1	6	24775640	10686	23
-	-	-	-	-	-	-	-	MCM10	0.14443	-1	10	13203557	49554	102
-	-	-	-	-	-	-	-	PSMD8	0.62217	-1	19	38865189	9276	30
-	-	-	-	-	-	-	-	PSMD9	0.7377	-1	12	122326695	29509	77
-	-	-	-	-	-	-	-	PSMD6	0.79195	-1	3	63996224	12925	41
-	-	-	-	-	-	-	-	PSMD7	0.79198	-1	16	74330711	9476	14
-	-	-	-	-	-	-	-	PSMD4	0.0468	-1	1	151227209	12728	17
-	-	-	-	-	-	-	-	PSMD5	0.67005	-1	9	123578331	26870	16
-	-	-	-	-	-	-	-	PSMD2	0.43294	-1	3	184018368	8471	21
-	-	-	-	-	-	-	-	PSMD3	0.39232	-1	17	38137059	17154	59
-	-	-	-	-	-	-	-	PSMD1	0.76959	-1	2	231921580	115961	136
-	-	-	-	-	-	-	-	POLE	0.92691	-1	12	133200347	63582	165
-	-	-	-	-	-	-	-	PSMA5	0.74685	-1	1	109941663	27408	10
-	-	-	-	-	-	-	-	PSMA6	0.95325	-1	14	35761587	25099	22
-	-	-	-	-	-	-	-	PSMA3	0.87395	-1	14	58711560	27163	28
-	-	-	-	-	-	-	-	PSMA4	0.61381	-1	15	78833027	8578	63
-	-	-	-	-	-	-	-	DBF4	0.73403	-1	7	87505807	33061	58
-	-	-	-	-	-	-	-	PSMA1	0.13158	-1	11	14535511	6481	134
-	-	-	-	-	-	-	-	PSMA2	0.01304	-1	7	42956460	15314	42
-	-	-	-	-	-	-	-	PSME4	0.49897	-1	2	54091205	106926	212
-	-	-	-	-	-	-	-	PSME1	0.19001	-1	14	24605402	2770	8
-	-	-	-	-	-	-	-	MCM3	0.18101	-1	6	52128812	20729	73
-	-	-	-	-	-	-	-	PSME2	0.13311	-1	14	24612573	3247	9
-	-	-	-	-	-	-	-	MCM4	0.23461	-1	8	48873500	17220	12
-	-	-	-	-	-	-	-	MCM5	0.35215	-1	22	35796132	25293	73
-	-	-	-	-	-	-	-	MCM6	0.40005	-1	2	136597195	36819	119
-	-	-	-	-	-	-	-	UBA52	0.13135	-1	19	18683649	4622	29
-	-	-	-	-	-	-	-	PRIM2	0.53376	-1	6	57182427	8735	49
-	-	-	-	-	-	-	-	PSMD12	0.22228	-1	17	65334031	28663	53
-	-	-	-	-	-	-	-	PSMD11	0.06507	-1	17	30771527	38811	19
-	-	-	-	-	-	-	-	PSMD14	0.13869	-1	2	162164935	103294	97
-	-	-	-	-	-	-	-	PSMD13	0.06314	-1	11	236975	16010	118
-	-	-	-	-	-	-	-	PRIM1	0.53817	-1	12	57125363	20745	17
-	-	-	-	-	-	-	-	PSMA7	0.79238	-1	20	60711788	6663	33
-	-	-	-	-	-	-	-	PSMB10	0.01424	-1	16	67968409	2345	5
-	-	-	-	-	-	-	-	PSMA8	0.34794	-1	18	23713832	59488	115
-	-	-	-	-	-	-	-	PSMB6	0.47003	-1	17	4699458	2333	27
-	-	-	-	-	-	-	-	ORC5	0.10358	-1	7	103808623	39839	250
-	-	-	-	-	-	-	-	PSMB7	0.16436	-1	9	127115743	61979	84
-	-	-	-	-	-	-	-	ORC4	0.17666	-1	2	148687965	90342	111
-	-	-	-	-	-	-	-	PSMB4	0.50479	-1	1	151372048	2366	16
-	-	-	-	-	-	-	-	PSMB5	0.5949	-1	14	23495064	9046	23
-	-	-	-	-	-	-	-	CDC45	0.00011	-1	22	19467442	40690	91
-	-	-	-	-	-	-	-	PSMB2	0.79502	-1	1	36065142	31997	102
-	-	-	-	-	-	-	-	ORC1	0.19862	-1	1	52838500	31596	26
-	-	-	-	-	-	-	-	PSMB3	0.23927	-1	17	36908993	11486	36
-	-	-	-	-	-	-	-	ORC3	0.6481	-1	6	88299784	77389	108
-	-	-	-	-	-	-	-	PSMB1	0.3922	-1	6	170844207	18189	42
-	-	-	-	-	-	-	-	ORC2	0.05933	-1	2	201773699	54685	2
-	-	-	-	-	-	-	-	E2F1	0.6207	-1	20	32263282	10910	16
-	-	-	-	-	-	-	-	E2F2	0.197	-1	1	23832929	24797	50
-	-	-	-	-	-	-	-	E2F3	0.12807	-1	6	20403909	90037	131
-	-	-	-	-	-	-	-	PSMF1	0.76197	-1	20	1099244	53647	111
-	-	-	-	-	-	-	-	RPS27A	0.79995	-1	2	55459813	3177	25
-	-	-	-	-	-	-	-	CDT1	0.54163	-1	16	88870196	5471	40
-	-	-	-	-	-	-	-	RPA1	0.8192	-1	17	1733298	70079	194
-	-	-	-	-	-	-	-	RPA2	0.47837	-1	1	28218035	23052	78
-	-	-	-	-	-	-	-	CDC7	0.31636	-1	1	91966664	24658	51
-	-	-	-	-	-	-	-	CDC6	0.49683	-1	17	38444130	16780	9
-	-	-	-	-	-	-	-	PSMB8	0.48938	-1	6	32808493	3332	59
-	-	-	-	-	-	-	-	PSMB9	0.47524	-1	6	32821968	5661	61
-	-	-	-	-	-	-	-	POLA2	0.17597	-1	11	65029432	36725	37
-	-	-	-	-	-	-	-	PSMC5	0.00386	-1	17	61905043	4337	26
-	-	-	-	-	-	-	-	PSMC6	0.47372	-1	14	53173917	21392	32
-	-	-	-	-	-	-	-	PSMC3	0.00228	-1	11	47440319	7706	35
-	-	-	-	-	-	-	-	PSMC4	0.2221	-1	19	40477071	10601	33
-	-	-	-	-	-	-	-	PSMC1	0.1275	-1	14	90724282	14688	103
-	-	-	-	-	-	-	-	RPA3	0.20666	-1	7	7676148	82091	241
-	-	-	-	-	-	-	-	POLE2	0.443	-1	14	50116837	38096	10
-	-	-	-	-	-	-	-	PSMC2	0.00386	-1	7	102988089	14826	13
-	-	-	-	-	-	-	-	CDK2	0.45976	-1	12	56360613	5961	6
KEGG_TYPE_I_DIABETES_MELLITUS	0.00197	N	0.02694	N	40	KEGG_TYPE_I_DIABETES_MELLITUS	http://www.broadinstitute.org/gsea/msigdb/geneset_page.jsp?geneSetName=KEGG_TYPE_I_DIABETES_MELLITUS	CD86	0.28869	-1	3	121796695	43289	53
-	-	-	-	-	-	-	-	PTPRN	0.3943	-1	2	220154344	19349	40
-	-	-	-	-	-	-	-	CD80	0.27244	-1	3	119243139	35323	105
-	-	-	-	-	-	-	-	PRF1	0.22032	-1	10	72357103	5395	28
-	-	-	-	-	-	-	-	ICA1	0.99051	-1	7	8152814	148984	373
-	-	-	-	-	-	-	-	FASLG	0.05343	-1	1	172628242	7771	24
-	-	-	-	-	-	-	-	TNF	0.02861	-1	6	31543341	2772	16
-	-	-	-	-	-	-	-	INS	0.99251	-1	11	2181008	1432	7
-	-	-	-	-	-	-	-	HSPD1	0.83227	-1	2	198351307	13258	19
-	-	-	-	-	-	-	-	HLA-DMA	0.60836	-1	6	32916394	4481	27
-	-	-	-	-	-	-	-	HLA-DMB	0.84117	-1	6	32902413	6393	31
-	-	-	-	-	-	-	-	IL12B	0.01192	-1	5	158741787	15709	34
-	-	-	-	-	-	-	-	IL12A	0.38451	-1	3	159706621	7186	38
-	-	-	-	-	-	-	-	HLA-DOA	0.05252	-1	6	32971959	5410	77
-	-	-	-	-	-	-	-	HLA-DQA2	0.50021	-1	6	32709167	5796	177
-	-	-	-	-	-	-	-	HLA-DOB	0.09576	-1	6	32780539	4241	112
-	-	-	-	-	-	-	-	HLA-DQA1	0.04889	-1	6	32605182	6278	113
-	-	-	-	-	-	-	-	HLA-DPA1	0.56332	-1	6	33032345	9110	451
-	-	-	-	-	-	-	-	PTPRN2	0.31816	-1	7	157331749	1002720	3004
-	-	-	-	-	-	-	-	GAD1	0.78616	-1	2	171673396	25874	112
-	-	-	-	-	-	-	-	HLA-B	0.25826	-1	6	31321651	3306	112
-	-	-	-	-	-	-	-	HLA-C	0.23107	-1	6	31236525	3345	290
-	-	-	-	-	-	-	-	GAD2	0.5338	-1	10	26505702	87786	125
-	-	-	-	-	-	-	-	GZMB	0.62381	-1	14	25100160	3237	50
-	-	-	-	-	-	-	-	HLA-A	0.5981	-1	6	29910308	3340	173
-	-	-	-	-	-	-	-	HLA-F	0.9935	-1	6	29691210	3092	83
-	-	-	-	-	-	-	-	HLA-G	0.97014	-1	6	29794755	4145	142
-	-	-	-	-	-	-	-	IL2	0.46953	-1	4	123372625	5026	11
-	-	-	-	-	-	-	-	HLA-E	0.0233	-1	6	30457285	4687	22
-	-	-	-	-	-	-	-	IL1A	0.19275	-1	2	113531501	10477	49
-	-	-	-	-	-	-	-	IFNG	0.67244	-1	12	68548547	4974	27
-	-	-	-	-	-	-	-	IL1B	0.13495	-1	2	113587331	7026	16
-	-	-	-	-	-	-	-	CD28	0.00573	-1	2	204571361	32275	58
-	-	-	-	-	-	-	-	HLA-DPB1	0.47615	-1	6	33043766	13708	304
-	-	-	-	-	-	-	-	LTA	0.02458	-1	6	31540065	2036	19
-	-	-	-	-	-	-	-	FAS	0.4929	-1	10	90751187	25630	91
-	-	-	-	-	-	-	-	CPE	0.41377	-1	4	166300159	119541	509
-	-	-	-	-	-	-	-	HLA-DRA	0.01196	-1	6	32407663	5161	130
-	-	-	-	-	-	-	-	HLA-DRB1	0.30167	-1	6	32546545	11069	22
-	-	-	-	-	-	-	-	HLA-DQB1	0.1888	-1	6	32627244	7191	60
REACTOME_CDT1_ASSOCIATION_WITH_THE_CDC6_ORC_ORIGIN_COMPLEX	0.00298	N	0.00126	N	52	REACTOME_CDT1_ASSOCIATION_WITH_THE_CDC6_ORC_ORIGIN_COMPLEX	http://www.broadinstitute.org/gsea/msigdb/geneset_page.jsp?geneSetName=REACTOME_CDT1_ASSOCIATION_WITH_THE_CDC6_ORC_ORIGIN_COMPLEX	MCM8	0.42406	-1	20	5931297	44556	106
-	-	-	-	-	-	-	-	GMNN	0.20063	-1	6	24775640	10686	23
-	-	-	-	-	-	-	-	PSMD8	0.62217	-1	19	38865189	9276	30
-	-	-	-	-	-	-	-	PSMD9	0.7377	-1	12	122326695	29509	77
-	-	-	-	-	-	-	-	PSMD6	0.79195	-1	3	63996224	12925	41
-	-	-	-	-	-	-	-	PSMD7	0.79198	-1	16	74330711	9476	14
-	-	-	-	-	-	-	-	PSMD4	0.0468	-1	1	151227209	12728	17
-	-	-	-	-	-	-	-	PSMD5	0.67005	-1	9	123578331	26870	16
-	-	-	-	-	-	-	-	PSMD2	0.43294	-1	3	184018368	8471	21
-	-	-	-	-	-	-	-	PSMD3	0.39232	-1	17	38137059	17154	59
-	-	-	-	-	-	-	-	PSMD1	0.76959	-1	2	231921580	115961	136
-	-	-	-	-	-	-	-	PSMA5	0.74685	-1	1	109941663	27408	10
-	-	-	-	-	-	-	-	PSMA6	0.95325	-1	14	35761587	25099	22
-	-	-	-	-	-	-	-	PSMA3	0.87395	-1	14	58711560	27163	28
-	-	-	-	-	-	-	-	PSMA4	0.61381	-1	15	78833027	8578	63
-	-	-	-	-	-	-	-	PSMA1	0.13158	-1	11	14535511	6481	134
-	-	-	-	-	-	-	-	PSMA2	0.01304	-1	7	42956460	15314	42
-	-	-	-	-	-	-	-	PSME4	0.49897	-1	2	54091205	106926	212
-	-	-	-	-	-	-	-	PSME1	0.19001	-1	14	24605402	2770	8
-	-	-	-	-	-	-	-	PSME2	0.13311	-1	14	24612573	3247	9
-	-	-	-	-	-	-	-	UBA52	0.13135	-1	19	18683649	4622	29
-	-	-	-	-	-	-	-	PSMD12	0.22228	-1	17	65334031	28663	53
-	-	-	-	-	-	-	-	PSMD11	0.06507	-1	17	30771527	38811	19
-	-	-	-	-	-	-	-	PSMD14	0.13869	-1	2	162164935	103294	97
-	-	-	-	-	-	-	-	PSMD13	0.06314	-1	11	236975	16010	118
-	-	-	-	-	-	-	-	PSMA7	0.79238	-1	20	60711788	6663	33
-	-	-	-	-	-	-	-	PSMB10	0.01424	-1	16	67968409	2345	5
-	-	-	-	-	-	-	-	PSMA8	0.34794	-1	18	23713832	59488	115
-	-	-	-	-	-	-	-	PSMB6	0.47003	-1	17	4699458	2333	27
-	-	-	-	-	-	-	-	ORC5	0.10358	-1	7	103808623	39839	250
-	-	-	-	-	-	-	-	PSMB7	0.16436	-1	9	127115743	61979	84
-	-	-	-	-	-	-	-	ORC4	0.17666	-1	2	148687965	90342	111
-	-	-	-	-	-	-	-	PSMB4	0.50479	-1	1	151372048	2366	16
-	-	-	-	-	-	-	-	PSMB5	0.5949	-1	14	23495064	9046	23
-	-	-	-	-	-	-	-	PSMB2	0.79502	-1	1	36065142	31997	102
-	-	-	-	-	-	-	-	ORC1	0.19862	-1	1	52838500	31596	26
-	-	-	-	-	-	-	-	PSMB3	0.23927	-1	17	36908993	11486	36
-	-	-	-	-	-	-	-	ORC3	0.6481	-1	6	88299784	77389	108
-	-	-	-	-	-	-	-	PSMB1	0.3922	-1	6	170844207	18189	42
-	-	-	-	-	-	-	-	ORC2	0.05933	-1	2	201773699	54685	2
-	-	-	-	-	-	-	-	PSMF1	0.76197	-1	20	1099244	53647	111
-	-	-	-	-	-	-	-	RPS27A	0.79995	-1	2	55459813	3177	25
-	-	-	-	-	-	-	-	CDT1	0.54163	-1	16	88870196	5471	40
-	-	-	-	-	-	-	-	CDC6	0.49683	-1	17	38444130	16780	9
-	-	-	-	-	-	-	-	PSMB8	0.48938	-1	6	32808493	3332	59
-	-	-	-	-	-	-	-	PSMB9	0.47524	-1	6	32821968	5661	61
-	-	-	-	-	-	-	-	PSMC5	0.00386	-1	17	61905043	4337	26
-	-	-	-	-	-	-	-	PSMC6	0.47372	-1	14	53173917	21392	32
-	-	-	-	-	-	-	-	PSMC3	0.00228	-1	11	47440319	7706	35
-	-	-	-	-	-	-	-	PSMC4	0.2221	-1	19	40477071	10601	33
-	-	-	-	-	-	-	-	PSMC1	0.1275	-1	14	90724282	14688	103
-	-	-	-	-	-	-	-	PSMC2	0.00386	-1	7	102988089	14826	13
REACTOME_CYCLIN_E_ASSOCIATED_EVENTS_DURING_G1_S_TRANSITION_	0.00323	N	0.00017	Y	60	REACTOME_CYCLIN_E_ASSOCIATED_EVENTS_DURING_G1_S_TRANSITION_	http://www.broadinstitute.org/gsea/msigdb/geneset_page.jsp?geneSetName=REACTOME_CYCLIN_E_ASSOCIATED_EVENTS_DURING_G1_S_TRANSITION_	RB1	0.33316	-1	13	48877882	178145	162
-	-	-	-	-	-	-	-	CDKN1A	0.011	-1	6	36646490	8620	81
-	-	-	-	-	-	-	-	CDKN1B	0.15696	-1	12	12870203	5114	29
-	-	-	-	-	-	-	-	CCNH	0.53017	-1	5	86690090	18632	36
-	-	-	-	-	-	-	-	PSMD8	0.62217	-1	19	38865189	9276	30
-	-	-	-	-	-	-	-	PSMD9	0.7377	-1	12	122326695	29509	77
-	-	-	-	-	-	-	-	PSMD6	0.79195	-1	3	63996224	12925	41
-	-	-	-	-	-	-	-	PSMD7	0.79198	-1	16	74330711	9476	14
-	-	-	-	-	-	-	-	PSMD4	0.0468	-1	1	151227209	12728	17
-	-	-	-	-	-	-	-	PSMD5	0.67005	-1	9	123578331	26870	16
-	-	-	-	-	-	-	-	MYC	0.01307	-1	8	128748476	6722	22
-	-	-	-	-	-	-	-	PSMD2	0.43294	-1	3	184018368	8471	21
-	-	-	-	-	-	-	-	PSMD3	0.39232	-1	17	38137059	17154	59
-	-	-	-	-	-	-	-	PSMD1	0.76959	-1	2	231921580	115961	136
-	-	-	-	-	-	-	-	SKP2	0.7514	-1	5	36152212	31917	99
-	-	-	-	-	-	-	-	SKP1	0.23029	-1	5	133492081	20561	21
-	-	-	-	-	-	-	-	CDC25A	0.01569	-1	3	48198635	31273	26
-	-	-	-	-	-	-	-	PSMA5	0.74685	-1	1	109941663	27408	10
-	-	-	-	-	-	-	-	CCNA2	0.17174	-1	4	122737598	7441	28
-	-	-	-	-	-	-	-	PSMA6	0.95325	-1	14	35761587	25099	22
-	-	-	-	-	-	-	-	CCNA1	0.76826	-1	13	37006631	10377	22
-	-	-	-	-	-	-	-	PSMA3	0.87395	-1	14	58711560	27163	28
-	-	-	-	-	-	-	-	PSMA4	0.61381	-1	15	78833027	8578	63
-	-	-	-	-	-	-	-	CCNE2	0.5801	-1	8	95892452	15031	33
-	-	-	-	-	-	-	-	PSMA1	0.13158	-1	11	14535511	6481	134
-	-	-	-	-	-	-	-	CCNE1	0.87394	-1	19	30302897	12323	59
-	-	-	-	-	-	-	-	PSMA2	0.01304	-1	7	42956460	15314	42
-	-	-	-	-	-	-	-	PSME1	0.19001	-1	14	24605402	2770	8
-	-	-	-	-	-	-	-	PSME2	0.13311	-1	14	24612573	3247	9
-	-	-	-	-	-	-	-	UBA52	0.13135	-1	19	18683649	4622	29
-	-	-	-	-	-	-	-	PSMD12	0.22228	-1	17	65334031	28663	53
-	-	-	-	-	-	-	-	PSMD11	0.06507	-1	17	30771527	38811	19
-	-	-	-	-	-	-	-	PSMD14	0.13869	-1	2	162164935	103294	97
-	-	-	-	-	-	-	-	MAX	0.22748	-1	14	65550456	18780	186
-	-	-	-	-	-	-	-	PSMD13	0.06314	-1	11	236975	16010	118
-	-	-	-	-	-	-	-	CUL1	0.01227	-1	7	148396801	101402	147
-	-	-	-	-	-	-	-	PKMYT1	0.15592	-1	16	3022808	7640	14
-	-	-	-	-	-	-	-	PSMA7	0.79238	-1	20	60711788	6663	33
-	-	-	-	-	-	-	-	PSMB10	0.01424	-1	16	67968409	2345	5
-	-	-	-	-	-	-	-	PSMB6	0.47003	-1	17	4699458	2333	27
-	-	-	-	-	-	-	-	PSMB7	0.16436	-1	9	127115743	61979	84
-	-	-	-	-	-	-	-	PSMB4	0.50479	-1	1	151372048	2366	16
-	-	-	-	-	-	-	-	PSMB5	0.5949	-1	14	23495064	9046	23
-	-	-	-	-	-	-	-	PSMB2	0.79502	-1	1	36065142	31997	102
-	-	-	-	-	-	-	-	PSMB3	0.23927	-1	17	36908993	11486	36
-	-	-	-	-	-	-	-	PSMB1	0.3922	-1	6	170844207	18189	42
-	-	-	-	-	-	-	-	PSMF1	0.76197	-1	20	1099244	53647	111
-	-	-	-	-	-	-	-	RPS27A	0.79995	-1	2	55459813	3177	25
-	-	-	-	-	-	-	-	PSMB8	0.48938	-1	6	32808493	3332	59
-	-	-	-	-	-	-	-	PSMB9	0.47524	-1	6	32821968	5661	61
-	-	-	-	-	-	-	-	CDK7	0.35418	-1	5	68530712	42546	109
-	-	-	-	-	-	-	-	PSMC5	0.00386	-1	17	61905043	4337	26
-	-	-	-	-	-	-	-	WEE1	0.62196	-1	11	9596233	15081	37
-	-	-	-	-	-	-	-	PSMC6	0.47372	-1	14	53173917	21392	32
-	-	-	-	-	-	-	-	PSMC3	0.00228	-1	11	47440319	7706	35
-	-	-	-	-	-	-	-	PSMC4	0.2221	-1	19	40477071	10601	33
-	-	-	-	-	-	-	-	PSMC1	0.1275	-1	14	90724282	14688	103
-	-	-	-	-	-	-	-	CDK2	0.45976	-1	12	56360613	5961	6
-	-	-	-	-	-	-	-	PSMC2	0.00386	-1	7	102988089	14826	13
-	-	-	-	-	-	-	-	MNAT1	0.78667	-1	14	61201478	235205	269
BIOCARTA_ASBCELL_PATHWAY	0.00506	N	0.00461	N	11	BIOCARTA_ASBCELL_PATHWAY	http://www.broadinstitute.org/gsea/msigdb/geneset_page.jsp?geneSetName=BIOCARTA_ASBCELL_PATHWAY	IL10	0.23415	-1	1	206940946	4894	17
-	-	-	-	-	-	-	-	IL4	0.4996	-1	5	132009680	8691	34
-	-	-	-	-	-	-	-	CD40	0.40419	-1	20	44746952	11543	32
-	-	-	-	-	-	-	-	CD4	0.07432	-1	12	6898693	31273	123
-	-	-	-	-	-	-	-	CD80	0.27244	-1	3	119243139	35323	105
-	-	-	-	-	-	-	-	CD28	0.00573	-1	2	204571361	32275	58
-	-	-	-	-	-	-	-	FAS	0.4929	-1	10	90751187	25630	91
-	-	-	-	-	-	-	-	HLA-DRA	0.01196	-1	6	32407663	5161	130
-	-	-	-	-	-	-	-	FASLG	0.05343	-1	1	172628242	7771	24
-	-	-	-	-	-	-	-	HLA-DRB1	0.30167	-1	6	32546545	11069	22
-	-	-	-	-	-	-	-	IL2	0.46953	-1	4	123372625	5026	11
REACTOME_SCF_BETA_TRCP_MEDIATED_DEGRADATION_OF_EMI1	0.0058	N	0.00068	N	48	REACTOME_SCF_BETA_TRCP_MEDIATED_DEGRADATION_OF_EMI1	http://www.broadinstitute.org/gsea/msigdb/geneset_page.jsp?geneSetName=REACTOME_SCF_BETA_TRCP_MEDIATED_DEGRADATION_OF_EMI1	PSMD12	0.22228	-1	17	65334031	28663	53
-	-	-	-	-	-	-	-	PSMD11	0.06507	-1	17	30771527	38811	19
-	-	-	-	-	-	-	-	PSMD14	0.13869	-1	2	162164935	103294	97
-	-	-	-	-	-	-	-	PSMD13	0.06314	-1	11	236975	16010	118
-	-	-	-	-	-	-	-	CUL1	0.01227	-1	7	148396801	101402	147
-	-	-	-	-	-	-	-	PSMA7	0.79238	-1	20	60711788	6663	33
-	-	-	-	-	-	-	-	PSMB10	0.01424	-1	16	67968409	2345	5
-	-	-	-	-	-	-	-	PSMA8	0.34794	-1	18	23713832	59488	115
-	-	-	-	-	-	-	-	PSMD8	0.62217	-1	19	38865189	9276	30
-	-	-	-	-	-	-	-	CDC20	0.89249	-1	1	43824651	4223	9
-	-	-	-	-	-	-	-	PSMB6	0.47003	-1	17	4699458	2333	27
-	-	-	-	-	-	-	-	PSMD9	0.7377	-1	12	122326695	29509	77
-	-	-	-	-	-	-	-	PSMB7	0.16436	-1	9	127115743	61979	84
-	-	-	-	-	-	-	-	PSMD6	0.79195	-1	3	63996224	12925	41
-	-	-	-	-	-	-	-	PSMB4	0.50479	-1	1	151372048	2366	16
-	-	-	-	-	-	-	-	PSMD7	0.79198	-1	16	74330711	9476	14
-	-	-	-	-	-	-	-	PSMB5	0.5949	-1	14	23495064	9046	23
-	-	-	-	-	-	-	-	PSMD4	0.0468	-1	1	151227209	12728	17
-	-	-	-	-	-	-	-	PSMB2	0.79502	-1	1	36065142	31997	102
-	-	-	-	-	-	-	-	PSMD5	0.67005	-1	9	123578331	26870	16
-	-	-	-	-	-	-	-	PSMB3	0.23927	-1	17	36908993	11486	36
-	-	-	-	-	-	-	-	PSMD2	0.43294	-1	3	184018368	8471	21
-	-	-	-	-	-	-	-	PSMD3	0.39232	-1	17	38137059	17154	59
-	-	-	-	-	-	-	-	PSMB1	0.3922	-1	6	170844207	18189	42
-	-	-	-	-	-	-	-	PSMD1	0.76959	-1	2	231921580	115961	136
-	-	-	-	-	-	-	-	FBXO5	0.0085	-1	6	153291671	12506	71
-	-	-	-	-	-	-	-	PSMF1	0.76197	-1	20	1099244	53647	111
-	-	-	-	-	-	-	-	BTRC	0.35455	-1	10	103113921	203150	323
-	-	-	-	-	-	-	-	RPS27A	0.79995	-1	2	55459813	3177	25
-	-	-	-	-	-	-	-	SKP1	0.23029	-1	5	133492081	20561	21
-	-	-	-	-	-	-	-	PSMB8	0.48938	-1	6	32808493	3332	59
-	-	-	-	-	-	-	-	PSMB9	0.47524	-1	6	32821968	5661	61
-	-	-	-	-	-	-	-	PSMA5	0.74685	-1	1	109941663	27408	10
-	-	-	-	-	-	-	-	PSMA6	0.95325	-1	14	35761587	25099	22
-	-	-	-	-	-	-	-	PSMA3	0.87395	-1	14	58711560	27163	28
-	-	-	-	-	-	-	-	PSMC5	0.00386	-1	17	61905043	4337	26
-	-	-	-	-	-	-	-	PSMA4	0.61381	-1	15	78833027	8578	63
-	-	-	-	-	-	-	-	PSMC6	0.47372	-1	14	53173917	21392	32
-	-	-	-	-	-	-	-	PSMA1	0.13158	-1	11	14535511	6481	134
-	-	-	-	-	-	-	-	PSMC3	0.00228	-1	11	47440319	7706	35
-	-	-	-	-	-	-	-	PSMA2	0.01304	-1	7	42956460	15314	42
-	-	-	-	-	-	-	-	PSMC4	0.2221	-1	19	40477071	10601	33
-	-	-	-	-	-	-	-	PSMC1	0.1275	-1	14	90724282	14688	103
-	-	-	-	-	-	-	-	PSME4	0.49897	-1	2	54091205	106926	212
-	-	-	-	-	-	-	-	PSMC2	0.00386	-1	7	102988089	14826	13
-	-	-	-	-	-	-	-	PSME1	0.19001	-1	14	24605402	2770	8
-	-	-	-	-	-	-	-	PSME2	0.13311	-1	14	24612573	3247	9
-	-	-	-	-	-	-	-	UBA52	0.13135	-1	19	18683649	4622	29
KEGG_PROTEASOME	0.00641	N	0.00411	N	44	KEGG_PROTEASOME	http://www.broadinstitute.org/gsea/msigdb/geneset_page.jsp?geneSetName=KEGG_PROTEASOME	PSMB11	0.66861	-1	14	23511420	1850	20
-	-	-	-	-	-	-	-	PSMD12	0.22228	-1	17	65334031	28663	53
-	-	-	-	-	-	-	-	PSMD11	0.06507	-1	17	30771527	38811	19
-	-	-	-	-	-	-	-	PSMD14	0.13869	-1	2	162164935	103294	97
-	-	-	-	-	-	-	-	PSMD13	0.06314	-1	11	236975	16010	118
-	-	-	-	-	-	-	-	POMP	0.44588	-1	13	29233266	19831	58
-	-	-	-	-	-	-	-	PSMA7	0.79238	-1	20	60711788	6663	33
-	-	-	-	-	-	-	-	PSMB10	0.01424	-1	16	67968409	2345	5
-	-	-	-	-	-	-	-	PSMA8	0.34794	-1	18	23713832	59488	115
-	-	-	-	-	-	-	-	PSMD8	0.62217	-1	19	38865189	9276	30
-	-	-	-	-	-	-	-	PSMB6	0.47003	-1	17	4699458	2333	27
-	-	-	-	-	-	-	-	PSMB7	0.16436	-1	9	127115743	61979	84
-	-	-	-	-	-	-	-	PSMD6	0.79195	-1	3	63996224	12925	41
-	-	-	-	-	-	-	-	PSMB4	0.50479	-1	1	151372048	2366	16
-	-	-	-	-	-	-	-	PSMD7	0.79198	-1	16	74330711	9476	14
-	-	-	-	-	-	-	-	PSMB5	0.5949	-1	14	23495064	9046	23
-	-	-	-	-	-	-	-	PSMD4	0.0468	-1	1	151227209	12728	17
-	-	-	-	-	-	-	-	PSMB2	0.79502	-1	1	36065142	31997	102
-	-	-	-	-	-	-	-	PSMB3	0.23927	-1	17	36908993	11486	36
-	-	-	-	-	-	-	-	PSMD2	0.43294	-1	3	184018368	8471	21
-	-	-	-	-	-	-	-	PSMD3	0.39232	-1	17	38137059	17154	59
-	-	-	-	-	-	-	-	PSMB1	0.3922	-1	6	170844207	18189	42
-	-	-	-	-	-	-	-	PSMD1	0.76959	-1	2	231921580	115961	136
-	-	-	-	-	-	-	-	PSMF1	0.76197	-1	20	1099244	53647	111
-	-	-	-	-	-	-	-	PSMB8	0.48938	-1	6	32808493	3332	59
-	-	-	-	-	-	-	-	PSMB9	0.47524	-1	6	32821968	5661	61
-	-	-	-	-	-	-	-	PSMA5	0.74685	-1	1	109941663	27408	10
-	-	-	-	-	-	-	-	SEM1	0.2176	-1	7	96318078	-185242	376
-	-	-	-	-	-	-	-	PSMA6	0.95325	-1	14	35761587	25099	22
-	-	-	-	-	-	-	-	PSMA3	0.87395	-1	14	58711560	27163	28
-	-	-	-	-	-	-	-	PSMC5	0.00386	-1	17	61905043	4337	26
-	-	-	-	-	-	-	-	PSMA4	0.61381	-1	15	78833027	8578	63
-	-	-	-	-	-	-	-	PSMC6	0.47372	-1	14	53173917	21392	32
-	-	-	-	-	-	-	-	PSMA1	0.13158	-1	11	14535511	6481	134
-	-	-	-	-	-	-	-	PSMC3	0.00228	-1	11	47440319	7706	35
-	-	-	-	-	-	-	-	IFNG	0.67244	-1	12	68548547	4974	27
-	-	-	-	-	-	-	-	PSMA2	0.01304	-1	7	42956460	15314	42
-	-	-	-	-	-	-	-	PSMC4	0.2221	-1	19	40477071	10601	33
-	-	-	-	-	-	-	-	PSME3	0.40214	-1	17	40985413	10365	1
-	-	-	-	-	-	-	-	PSMC1	0.1275	-1	14	90724282	14688	103
-	-	-	-	-	-	-	-	PSME4	0.49897	-1	2	54091205	106926	212
-	-	-	-	-	-	-	-	PSMC2	0.00386	-1	7	102988089	14826	13
-	-	-	-	-	-	-	-	PSME1	0.19001	-1	14	24605402	2770	8
-	-	-	-	-	-	-	-	PSME2	0.13311	-1	14	24612573	3247	9
REACTOME_S_PHASE	0.00711	N	7.88e-05	Y	101	REACTOME_S_PHASE	http://www.broadinstitute.org/gsea/msigdb/geneset_page.jsp?geneSetName=REACTOME_S_PHASE	RB1	0.33316	-1	13	48877882	178145	162
-	-	-	-	-	-	-	-	CCNH	0.53017	-1	5	86690090	18632	36
-	-	-	-	-	-	-	-	PSMD8	0.62217	-1	19	38865189	9276	30
-	-	-	-	-	-	-	-	PSMD9	0.7377	-1	12	122326695	29509	77
-	-	-	-	-	-	-	-	PSMD6	0.79195	-1	3	63996224	12925	41
-	-	-	-	-	-	-	-	PSMD7	0.79198	-1	16	74330711	9476	14
-	-	-	-	-	-	-	-	PSMD4	0.0468	-1	1	151227209	12728	17
-	-	-	-	-	-	-	-	CCND1	0.24672	-1	11	69455923	13320	16
-	-	-	-	-	-	-	-	PSMD5	0.67005	-1	9	123578331	26870	16
-	-	-	-	-	-	-	-	MYC	0.01307	-1	8	128748476	6722	22
-	-	-	-	-	-	-	-	PSMD2	0.43294	-1	3	184018368	8471	21
-	-	-	-	-	-	-	-	PSMD3	0.39232	-1	17	38137059	17154	59
-	-	-	-	-	-	-	-	PSMD1	0.76959	-1	2	231921580	115961	136
-	-	-	-	-	-	-	-	SKP2	0.7514	-1	5	36152212	31917	99
-	-	-	-	-	-	-	-	SKP1	0.23029	-1	5	133492081	20561	21
-	-	-	-	-	-	-	-	LIG1	0.6728	-1	19	48618701	54901	198
-	-	-	-	-	-	-	-	CDC25A	0.01569	-1	3	48198635	31273	26
-	-	-	-	-	-	-	-	CDC25B	0.78399	-1	20	3780708	6061	47
-	-	-	-	-	-	-	-	CCNE2	0.5801	-1	8	95892452	15031	33
-	-	-	-	-	-	-	-	CCNE1	0.87394	-1	19	30302897	12323	59
-	-	-	-	-	-	-	-	PSME4	0.49897	-1	2	54091205	106926	212
-	-	-	-	-	-	-	-	PSME1	0.19001	-1	14	24605402	2770	8
-	-	-	-	-	-	-	-	PSME2	0.13311	-1	14	24612573	3247	9
-	-	-	-	-	-	-	-	DNA2	0.42204	-1	10	70173820	57911	168
-	-	-	-	-	-	-	-	UBA52	0.13135	-1	19	18683649	4622	29
-	-	-	-	-	-	-	-	PSMD12	0.22228	-1	17	65334031	28663	53
-	-	-	-	-	-	-	-	PSMD11	0.06507	-1	17	30771527	38811	19
-	-	-	-	-	-	-	-	PSMD14	0.13869	-1	2	162164935	103294	97
-	-	-	-	-	-	-	-	MAX	0.22748	-1	14	65550456	18780	186
-	-	-	-	-	-	-	-	PSMD13	0.06314	-1	11	236975	16010	118
-	-	-	-	-	-	-	-	CUL1	0.01227	-1	7	148396801	101402	147
-	-	-	-	-	-	-	-	ORC5	0.10358	-1	7	103808623	39839	250
-	-	-	-	-	-	-	-	ORC4	0.17666	-1	2	148687965	90342	111
-	-	-	-	-	-	-	-	ORC1	0.19862	-1	1	52838500	31596	26
-	-	-	-	-	-	-	-	ORC3	0.6481	-1	6	88299784	77389	108
-	-	-	-	-	-	-	-	ORC2	0.05933	-1	2	201773699	54685	2
-	-	-	-	-	-	-	-	PSMF1	0.76197	-1	20	1099244	53647	111
-	-	-	-	-	-	-	-	CDT1	0.54163	-1	16	88870196	5471	40
-	-	-	-	-	-	-	-	CDC6	0.49683	-1	17	38444130	16780	9
-	-	-	-	-	-	-	-	CDK7	0.35418	-1	5	68530712	42546	109
-	-	-	-	-	-	-	-	POLA2	0.17597	-1	11	65029432	36725	37
-	-	-	-	-	-	-	-	CDK4	0.72106	-1	12	58141509	4585	5
-	-	-	-	-	-	-	-	CDK2	0.45976	-1	12	56360613	5961	6
-	-	-	-	-	-	-	-	MNAT1	0.78667	-1	14	61201478	235205	269
-	-	-	-	-	-	-	-	CDKN1A	0.011	-1	6	36646490	8620	81
-	-	-	-	-	-	-	-	FEN1	0.22424	-1	11	61560382	4329	7
-	-	-	-	-	-	-	-	CDKN1B	0.15696	-1	12	12870203	5114	29
-	-	-	-	-	-	-	-	MCM7	0.64201	-1	7	99690350	8054	17
-	-	-	-	-	-	-	-	MCM8	0.42406	-1	20	5931297	44556	106
-	-	-	-	-	-	-	-	POLE	0.92691	-1	12	133200347	63582	165
-	-	-	-	-	-	-	-	RFC5	0.97514	-1	12	118454507	15533	44
-	-	-	-	-	-	-	-	RFC3	0.69649	-1	13	34392285	19353	310
-	-	-	-	-	-	-	-	RFC4	0.95001	-1	3	186507681	16591	60
-	-	-	-	-	-	-	-	RFC2	0.26269	-1	7	73645831	22899	25
-	-	-	-	-	-	-	-	PSMA5	0.74685	-1	1	109941663	27408	10
-	-	-	-	-	-	-	-	CCNA2	0.17174	-1	4	122737598	7441	28
-	-	-	-	-	-	-	-	PSMA6	0.95325	-1	14	35761587	25099	22
-	-	-	-	-	-	-	-	CCNA1	0.76826	-1	13	37006631	10377	22
-	-	-	-	-	-	-	-	PSMA3	0.87395	-1	14	58711560	27163	28
-	-	-	-	-	-	-	-	PSMA4	0.61381	-1	15	78833027	8578	63
-	-	-	-	-	-	-	-	PSMA1	0.13158	-1	11	14535511	6481	134
-	-	-	-	-	-	-	-	PSMA2	0.01304	-1	7	42956460	15314	42
-	-	-	-	-	-	-	-	MCM3	0.18101	-1	6	52128812	20729	73
-	-	-	-	-	-	-	-	MCM4	0.23461	-1	8	48873500	17220	12
-	-	-	-	-	-	-	-	MCM5	0.35215	-1	22	35796132	25293	73
-	-	-	-	-	-	-	-	MCM6	0.40005	-1	2	136597195	36819	119
-	-	-	-	-	-	-	-	PRIM2	0.53376	-1	6	57182427	8735	49
-	-	-	-	-	-	-	-	PCNA	0.4162	-1	20	5095598	5007	3
-	-	-	-	-	-	-	-	PRIM1	0.53817	-1	12	57125363	20745	17
-	-	-	-	-	-	-	-	PSMA7	0.79238	-1	20	60711788	6663	33
-	-	-	-	-	-	-	-	PSMB10	0.01424	-1	16	67968409	2345	5
-	-	-	-	-	-	-	-	PSMA8	0.34794	-1	18	23713832	59488	115
-	-	-	-	-	-	-	-	POLD3	0.75031	-1	11	74303626	50495	108
-	-	-	-	-	-	-	-	PSMB6	0.47003	-1	17	4699458	2333	27
-	-	-	-	-	-	-	-	PSMB7	0.16436	-1	9	127115743	61979	84
-	-	-	-	-	-	-	-	POLD4	0.44561	-1	11	67118243	2775	9
-	-	-	-	-	-	-	-	PSMB4	0.50479	-1	1	151372048	2366	16
-	-	-	-	-	-	-	-	PSMB5	0.5949	-1	14	23495064	9046	23
-	-	-	-	-	-	-	-	CDC45	0.00011	-1	22	19467442	40690	91
-	-	-	-	-	-	-	-	PSMB2	0.79502	-1	1	36065142	31997	102
-	-	-	-	-	-	-	-	PSMB3	0.23927	-1	17	36908993	11486	36
-	-	-	-	-	-	-	-	POLD1	0.96312	-1	19	50902108	19164	79
-	-	-	-	-	-	-	-	POLD2	0.2987	-1	7	44154278	8830	30
-	-	-	-	-	-	-	-	PSMB1	0.3922	-1	6	170844207	18189	42
-	-	-	-	-	-	-	-	RPS27A	0.79995	-1	2	55459813	3177	25
-	-	-	-	-	-	-	-	GINS1	0.82309	-1	20	25388318	40874	93
-	-	-	-	-	-	-	-	GINS2	0.72867	-1	16	85709803	12758	62
-	-	-	-	-	-	-	-	GINS4	0.01648	-1	8	41386779	15769	58
-	-	-	-	-	-	-	-	RPA1	0.8192	-1	17	1733298	70079	194
-	-	-	-	-	-	-	-	RPA2	0.47837	-1	1	28218035	23052	78
-	-	-	-	-	-	-	-	PSMB8	0.48938	-1	6	32808493	3332	59
-	-	-	-	-	-	-	-	PSMB9	0.47524	-1	6	32821968	5661	61
-	-	-	-	-	-	-	-	PSMC5	0.00386	-1	17	61905043	4337	26
-	-	-	-	-	-	-	-	WEE1	0.62196	-1	11	9596233	15081	37
-	-	-	-	-	-	-	-	PSMC6	0.47372	-1	14	53173917	21392	32
-	-	-	-	-	-	-	-	PSMC3	0.00228	-1	11	47440319	7706	35
-	-	-	-	-	-	-	-	PSMC4	0.2221	-1	19	40477071	10601	33
-	-	-	-	-	-	-	-	POLE2	0.443	-1	14	50116837	38096	10
-	-	-	-	-	-	-	-	PSMC1	0.1275	-1	14	90724282	14688	103
-	-	-	-	-	-	-	-	RPA3	0.20666	-1	7	7676148	82091	241
-	-	-	-	-	-	-	-	PSMC2	0.00386	-1	7	102988089	14826	13
REACTOME_P53_DEPENDENT_G1_DNA_DAMAGE_RESPONSE	0.0073	N	0.0013	N	51	REACTOME_P53_DEPENDENT_G1_DNA_DAMAGE_RESPONSE	http://www.broadinstitute.org/gsea/msigdb/geneset_page.jsp?geneSetName=REACTOME_P53_DEPENDENT_G1_DNA_DAMAGE_RESPONSE	CDKN1A	0.011	-1	6	36646490	8620	81
-	-	-	-	-	-	-	-	CDKN1B	0.15696	-1	12	12870203	5114	29
-	-	-	-	-	-	-	-	PSMD8	0.62217	-1	19	38865189	9276	30
-	-	-	-	-	-	-	-	PSMD9	0.7377	-1	12	122326695	29509	77
-	-	-	-	-	-	-	-	PSMD6	0.79195	-1	3	63996224	12925	41
-	-	-	-	-	-	-	-	PSMD7	0.79198	-1	16	74330711	9476	14
-	-	-	-	-	-	-	-	PSMD4	0.0468	-1	1	151227209	12728	17
-	-	-	-	-	-	-	-	PSMD5	0.67005	-1	9	123578331	26870	16
-	-	-	-	-	-	-	-	PSMD2	0.43294	-1	3	184018368	8471	21
-	-	-	-	-	-	-	-	PSMD3	0.39232	-1	17	38137059	17154	59
-	-	-	-	-	-	-	-	PSMD1	0.76959	-1	2	231921580	115961	136
-	-	-	-	-	-	-	-	PSMA5	0.74685	-1	1	109941663	27408	10
-	-	-	-	-	-	-	-	PSMA6	0.95325	-1	14	35761587	25099	22
-	-	-	-	-	-	-	-	PSMA3	0.87395	-1	14	58711560	27163	28
-	-	-	-	-	-	-	-	PSMA4	0.61381	-1	15	78833027	8578	63
-	-	-	-	-	-	-	-	PSMA1	0.13158	-1	11	14535511	6481	134
-	-	-	-	-	-	-	-	CCNE2	0.5801	-1	8	95892452	15031	33
-	-	-	-	-	-	-	-	PSMA2	0.01304	-1	7	42956460	15314	42
-	-	-	-	-	-	-	-	CCNE1	0.87394	-1	19	30302897	12323	59
-	-	-	-	-	-	-	-	PSME4	0.49897	-1	2	54091205	106926	212
-	-	-	-	-	-	-	-	PSME1	0.19001	-1	14	24605402	2770	8
-	-	-	-	-	-	-	-	PSME2	0.13311	-1	14	24612573	3247	9
-	-	-	-	-	-	-	-	TP53	0.49947	-1	17	7571719	6844	49
-	-	-	-	-	-	-	-	UBA52	0.13135	-1	19	18683649	4622	29
-	-	-	-	-	-	-	-	PSMD12	0.22228	-1	17	65334031	28663	53
-	-	-	-	-	-	-	-	PSMD11	0.06507	-1	17	30771527	38811	19
-	-	-	-	-	-	-	-	PSMD14	0.13869	-1	2	162164935	103294	97
-	-	-	-	-	-	-	-	PSMD13	0.06314	-1	11	236975	16010	118
-	-	-	-	-	-	-	-	PSMA7	0.79238	-1	20	60711788	6663	33
-	-	-	-	-	-	-	-	PSMB10	0.01424	-1	16	67968409	2345	5
-	-	-	-	-	-	-	-	PSMA8	0.34794	-1	18	23713832	59488	115
-	-	-	-	-	-	-	-	PSMB6	0.47003	-1	17	4699458	2333	27
-	-	-	-	-	-	-	-	PSMB7	0.16436	-1	9	127115743	61979	84
-	-	-	-	-	-	-	-	PSMB4	0.50479	-1	1	151372048	2366	16
-	-	-	-	-	-	-	-	PSMB5	0.5949	-1	14	23495064	9046	23
-	-	-	-	-	-	-	-	PSMB2	0.79502	-1	1	36065142	31997	102
-	-	-	-	-	-	-	-	PSMB3	0.23927	-1	17	36908993	11486	36
-	-	-	-	-	-	-	-	PSMB1	0.3922	-1	6	170844207	18189	42
-	-	-	-	-	-	-	-	PSMF1	0.76197	-1	20	1099244	53647	111
-	-	-	-	-	-	-	-	RPS27A	0.79995	-1	2	55459813	3177	25
-	-	-	-	-	-	-	-	PSMB8	0.48938	-1	6	32808493	3332	59
-	-	-	-	-	-	-	-	PSMB9	0.47524	-1	6	32821968	5661	61
-	-	-	-	-	-	-	-	PSMC5	0.00386	-1	17	61905043	4337	26
-	-	-	-	-	-	-	-	PSMC6	0.47372	-1	14	53173917	21392	32
-	-	-	-	-	-	-	-	PSMC3	0.00228	-1	11	47440319	7706	35
-	-	-	-	-	-	-	-	PSMC4	0.2221	-1	19	40477071	10601	33
-	-	-	-	-	-	-	-	PSMC1	0.1275	-1	14	90724282	14688	103
-	-	-	-	-	-	-	-	PSMC2	0.00386	-1	7	102988089	14826	13
-	-	-	-	-	-	-	-	CDK2	0.45976	-1	12	56360613	5961	6
-	-	-	-	-	-	-	-	MDM2	0.08705	-1	12	69202803	36408	57
-	-	-	-	-	-	-	-	ATM	0.42108	-1	11	108094255	5837	141
KEGG_SYSTEMIC_LUPUS_ERYTHEMATOSUS	0.00815	N	0.01462	N	50	KEGG_SYSTEMIC_LUPUS_ERYTHEMATOSUS	http://www.broadinstitute.org/gsea/msigdb/geneset_page.jsp?geneSetName=KEGG_SYSTEMIC_LUPUS_ERYTHEMATOSUS	CD86	0.28869	-1	3	121796695	43289	53
-	-	-	-	-	-	-	-	CD40	0.40419	-1	20	44746952	11543	32
-	-	-	-	-	-	-	-	CD80	0.27244	-1	3	119243139	35323	105
-	-	-	-	-	-	-	-	C8B	0.31258	-1	1	57394882	36807	97
-	-	-	-	-	-	-	-	C8A	0.41126	-1	1	57320469	63428	195
-	-	-	-	-	-	-	-	TNF	0.02861	-1	6	31543341	2772	16
-	-	-	-	-	-	-	-	C4B	0.129	-1	6	31982571	-12112	38
-	-	-	-	-	-	-	-	C4A	0.06735	-1	6	31949833	20625	20
-	-	-	-	-	-	-	-	FCGR3A	0.49775	-1	1	161511549	8345	21
-	-	-	-	-	-	-	-	C8G	0.8433	-1	9	139839694	1734	11
-	-	-	-	-	-	-	-	SNRPD2	0.32883	-1	19	46190717	4495	22
-	-	-	-	-	-	-	-	CTSG	0.48996	-1	14	25042723	2734	19
-	-	-	-	-	-	-	-	SNRPD3	0.06644	-1	22	24951966	18967	40
-	-	-	-	-	-	-	-	HLA-DOA	0.05252	-1	6	32971959	5410	77
-	-	-	-	-	-	-	-	TRIM21	0.85197	-1	11	4406126	8807	67
-	-	-	-	-	-	-	-	HLA-DOB	0.09576	-1	6	32780539	4241	112
-	-	-	-	-	-	-	-	HLA-DPA1	0.56332	-1	6	33032345	9110	451
-	-	-	-	-	-	-	-	IL10	0.23415	-1	1	206940946	4894	17
-	-	-	-	-	-	-	-	ACTN3	0.08382	-1	11	66314373	16428	51
-	-	-	-	-	-	-	-	ACTN2	0.46462	-1	1	236849798	78130	232
-	-	-	-	-	-	-	-	ACTN1	0.56328	-1	14	69340844	105176	222
-	-	-	-	-	-	-	-	ACTN4	0.6154	-1	19	39138288	83942	215
-	-	-	-	-	-	-	-	IFNG	0.67244	-1	12	68548547	4974	27
-	-	-	-	-	-	-	-	HLA-DQB1	0.1888	-1	6	32627244	7191	60
-	-	-	-	-	-	-	-	SNRPB	0.09874	-1	20	2442287	9149	15
-	-	-	-	-	-	-	-	C1QB	0.28407	-1	1	22979728	8402	55
-	-	-	-	-	-	-	-	C1QA	0.23737	-1	1	22963254	2918	42
-	-	-	-	-	-	-	-	C1S	0.72157	-1	12	7168021	10315	24
-	-	-	-	-	-	-	-	C1R	0.70205	-1	12	7187522	56968	20
-	-	-	-	-	-	-	-	C2	0.35786	-1	6	31895493	7343	55
-	-	-	-	-	-	-	-	C3	0.08473	-1	19	6677714	42948	148
-	-	-	-	-	-	-	-	C5	0.21972	-1	9	123761950	50604	150
-	-	-	-	-	-	-	-	GRIN2A	0.34964	-1	16	9847264	428661	1028
-	-	-	-	-	-	-	-	HLA-DMA	0.60836	-1	6	32916394	4481	27
-	-	-	-	-	-	-	-	C6	0.92591	-1	5	41142247	71388	240
-	-	-	-	-	-	-	-	HLA-DMB	0.84117	-1	6	32902413	6393	31
-	-	-	-	-	-	-	-	C7	0.96118	-1	5	40909598	75148	312
-	-	-	-	-	-	-	-	C9	0.66717	-1	5	39284242	80356	207
-	-	-	-	-	-	-	-	HLA-DQA2	0.50021	-1	6	32709167	5796	177
-	-	-	-	-	-	-	-	ELANE	0.01774	-1	19	852302	3942	11
-	-	-	-	-	-	-	-	HLA-DQA1	0.04889	-1	6	32605182	6278	113
-	-	-	-	-	-	-	-	SSB	0.18932	-1	2	170655811	12761	36
-	-	-	-	-	-	-	-	GRIN2B	0.57625	-1	12	13690270	443021	695
-	-	-	-	-	-	-	-	FCGR2A	0.21595	-1	1	161475246	14115	31
-	-	-	-	-	-	-	-	CD28	0.00573	-1	2	204571361	32275	58
-	-	-	-	-	-	-	-	HLA-DPB1	0.47615	-1	6	33043766	13708	304
-	-	-	-	-	-	-	-	HLA-DRA	0.01196	-1	6	32407663	5161	130
-	-	-	-	-	-	-	-	FCGR2B	0.84494	-1	1	161632904	15541	19
-	-	-	-	-	-	-	-	HLA-DRB1	0.30167	-1	6	32546545	11069	22
-	-	-	-	-	-	-	-	C1QC	0.24118	-1	1	22970125	4477	51
REACTOME_THE_ACTIVATION_OF_ARYLSULFATASES	0.00817	N	0.00313	N	8	REACTOME_THE_ACTIVATION_OF_ARYLSULFATASES	http://www.broadinstitute.org/gsea/msigdb/geneset_page.jsp?geneSetName=REACTOME_THE_ACTIVATION_OF_ARYLSULFATASES	ARSA	0.02025	-1	22	51061181	5400	36
-	-	-	-	-	-	-	-	ARSJ	0.34711	-1	4	114821439	79365	313
-	-	-	-	-	-	-	-	ARSK	0.42029	-1	5	94890804	50003	56
-	-	-	-	-	-	-	-	ARSI	0.37444	-1	5	149675905	6564	21
-	-	-	-	-	-	-	-	ARSG	0.32578	-1	17	66288275	128726	410
-	-	-	-	-	-	-	-	ARSB	0.11778	-1	5	78111333	169801	502
-	-	-	-	-	-	-	-	SUMF2	0.05537	-1	7	56131978	16386	53
-	-	-	-	-	-	-	-	SUMF1	0.11082	-1	3	4402829	106125	218
REACTOME_SYNTHESIS_OF_DNA	0.00891	N	0.00034	Y	86	REACTOME_SYNTHESIS_OF_DNA	http://www.broadinstitute.org/gsea/msigdb/geneset_page.jsp?geneSetName=REACTOME_SYNTHESIS_OF_DNA	RB1	0.33316	-1	13	48877882	178145	162
-	-	-	-	-	-	-	-	CDKN1A	0.011	-1	6	36646490	8620	81
-	-	-	-	-	-	-	-	FEN1	0.22424	-1	11	61560382	4329	7
-	-	-	-	-	-	-	-	CDKN1B	0.15696	-1	12	12870203	5114	29
-	-	-	-	-	-	-	-	MCM7	0.64201	-1	7	99690350	8054	17
-	-	-	-	-	-	-	-	MCM8	0.42406	-1	20	5931297	44556	106
-	-	-	-	-	-	-	-	PSMD8	0.62217	-1	19	38865189	9276	30
-	-	-	-	-	-	-	-	PSMD9	0.7377	-1	12	122326695	29509	77
-	-	-	-	-	-	-	-	PSMD6	0.79195	-1	3	63996224	12925	41
-	-	-	-	-	-	-	-	PSMD7	0.79198	-1	16	74330711	9476	14
-	-	-	-	-	-	-	-	PSMD4	0.0468	-1	1	151227209	12728	17
-	-	-	-	-	-	-	-	PSMD5	0.67005	-1	9	123578331	26870	16
-	-	-	-	-	-	-	-	PSMD2	0.43294	-1	3	184018368	8471	21
-	-	-	-	-	-	-	-	PSMD3	0.39232	-1	17	38137059	17154	59
-	-	-	-	-	-	-	-	PSMD1	0.76959	-1	2	231921580	115961	136
-	-	-	-	-	-	-	-	POLE	0.92691	-1	12	133200347	63582	165
-	-	-	-	-	-	-	-	RFC5	0.97514	-1	12	118454507	15533	44
-	-	-	-	-	-	-	-	RFC3	0.69649	-1	13	34392285	19353	310
-	-	-	-	-	-	-	-	RFC4	0.95001	-1	3	186507681	16591	60
-	-	-	-	-	-	-	-	LIG1	0.6728	-1	19	48618701	54901	198
-	-	-	-	-	-	-	-	RFC2	0.26269	-1	7	73645831	22899	25
-	-	-	-	-	-	-	-	PSMA5	0.74685	-1	1	109941663	27408	10
-	-	-	-	-	-	-	-	CCNA2	0.17174	-1	4	122737598	7441	28
-	-	-	-	-	-	-	-	PSMA6	0.95325	-1	14	35761587	25099	22
-	-	-	-	-	-	-	-	CCNA1	0.76826	-1	13	37006631	10377	22
-	-	-	-	-	-	-	-	PSMA3	0.87395	-1	14	58711560	27163	28
-	-	-	-	-	-	-	-	PSMA4	0.61381	-1	15	78833027	8578	63
-	-	-	-	-	-	-	-	PSMA1	0.13158	-1	11	14535511	6481	134
-	-	-	-	-	-	-	-	PSMA2	0.01304	-1	7	42956460	15314	42
-	-	-	-	-	-	-	-	PSME4	0.49897	-1	2	54091205	106926	212
-	-	-	-	-	-	-	-	PSME1	0.19001	-1	14	24605402	2770	8
-	-	-	-	-	-	-	-	MCM3	0.18101	-1	6	52128812	20729	73
-	-	-	-	-	-	-	-	PSME2	0.13311	-1	14	24612573	3247	9
-	-	-	-	-	-	-	-	MCM4	0.23461	-1	8	48873500	17220	12
-	-	-	-	-	-	-	-	MCM5	0.35215	-1	22	35796132	25293	73
-	-	-	-	-	-	-	-	DNA2	0.42204	-1	10	70173820	57911	168
-	-	-	-	-	-	-	-	MCM6	0.40005	-1	2	136597195	36819	119
-	-	-	-	-	-	-	-	UBA52	0.13135	-1	19	18683649	4622	29
-	-	-	-	-	-	-	-	PRIM2	0.53376	-1	6	57182427	8735	49
-	-	-	-	-	-	-	-	PSMD12	0.22228	-1	17	65334031	28663	53
-	-	-	-	-	-	-	-	PCNA	0.4162	-1	20	5095598	5007	3
-	-	-	-	-	-	-	-	PSMD11	0.06507	-1	17	30771527	38811	19
-	-	-	-	-	-	-	-	PSMD14	0.13869	-1	2	162164935	103294	97
-	-	-	-	-	-	-	-	PSMD13	0.06314	-1	11	236975	16010	118
-	-	-	-	-	-	-	-	PRIM1	0.53817	-1	12	57125363	20745	17
-	-	-	-	-	-	-	-	PSMA7	0.79238	-1	20	60711788	6663	33
-	-	-	-	-	-	-	-	PSMB10	0.01424	-1	16	67968409	2345	5
-	-	-	-	-	-	-	-	PSMA8	0.34794	-1	18	23713832	59488	115
-	-	-	-	-	-	-	-	PSMB6	0.47003	-1	17	4699458	2333	27
-	-	-	-	-	-	-	-	ORC5	0.10358	-1	7	103808623	39839	250
-	-	-	-	-	-	-	-	POLD3	0.75031	-1	11	74303626	50495	108
-	-	-	-	-	-	-	-	PSMB7	0.16436	-1	9	127115743	61979	84
-	-	-	-	-	-	-	-	ORC4	0.17666	-1	2	148687965	90342	111
-	-	-	-	-	-	-	-	POLD4	0.44561	-1	11	67118243	2775	9
-	-	-	-	-	-	-	-	PSMB4	0.50479	-1	1	151372048	2366	16
-	-	-	-	-	-	-	-	PSMB5	0.5949	-1	14	23495064	9046	23
-	-	-	-	-	-	-	-	CDC45	0.00011	-1	22	19467442	40690	91
-	-	-	-	-	-	-	-	PSMB2	0.79502	-1	1	36065142	31997	102
-	-	-	-	-	-	-	-	ORC1	0.19862	-1	1	52838500	31596	26
-	-	-	-	-	-	-	-	PSMB3	0.23927	-1	17	36908993	11486	36
-	-	-	-	-	-	-	-	ORC3	0.6481	-1	6	88299784	77389	108
-	-	-	-	-	-	-	-	POLD1	0.96312	-1	19	50902108	19164	79
-	-	-	-	-	-	-	-	PSMB1	0.3922	-1	6	170844207	18189	42
-	-	-	-	-	-	-	-	ORC2	0.05933	-1	2	201773699	54685	2
-	-	-	-	-	-	-	-	POLD2	0.2987	-1	7	44154278	8830	30
-	-	-	-	-	-	-	-	PSMF1	0.76197	-1	20	1099244	53647	111
-	-	-	-	-	-	-	-	RPS27A	0.79995	-1	2	55459813	3177	25
-	-	-	-	-	-	-	-	GINS1	0.82309	-1	20	25388318	40874	93
-	-	-	-	-	-	-	-	CDT1	0.54163	-1	16	88870196	5471	40
-	-	-	-	-	-	-	-	GINS2	0.72867	-1	16	85709803	12758	62
-	-	-	-	-	-	-	-	GINS4	0.01648	-1	8	41386779	15769	58
-	-	-	-	-	-	-	-	RPA1	0.8192	-1	17	1733298	70079	194
-	-	-	-	-	-	-	-	RPA2	0.47837	-1	1	28218035	23052	78
-	-	-	-	-	-	-	-	CDC6	0.49683	-1	17	38444130	16780	9
-	-	-	-	-	-	-	-	PSMB8	0.48938	-1	6	32808493	3332	59
-	-	-	-	-	-	-	-	PSMB9	0.47524	-1	6	32821968	5661	61
-	-	-	-	-	-	-	-	POLA2	0.17597	-1	11	65029432	36725	37
-	-	-	-	-	-	-	-	PSMC5	0.00386	-1	17	61905043	4337	26
-	-	-	-	-	-	-	-	PSMC6	0.47372	-1	14	53173917	21392	32
-	-	-	-	-	-	-	-	PSMC3	0.00228	-1	11	47440319	7706	35
-	-	-	-	-	-	-	-	PSMC4	0.2221	-1	19	40477071	10601	33
-	-	-	-	-	-	-	-	PSMC1	0.1275	-1	14	90724282	14688	103
-	-	-	-	-	-	-	-	RPA3	0.20666	-1	7	7676148	82091	241
-	-	-	-	-	-	-	-	POLE2	0.443	-1	14	50116837	38096	10
-	-	-	-	-	-	-	-	PSMC2	0.00386	-1	7	102988089	14826	13
-	-	-	-	-	-	-	-	CDK2	0.45976	-1	12	56360613	5961	6
KEGG_SULFUR_METABOLISM	0.00893	N	0.00558	N	11	KEGG_SULFUR_METABOLISM	http://www.broadinstitute.org/gsea/msigdb/geneset_page.jsp?geneSetName=KEGG_SULFUR_METABOLISM	SULT2B1	0.14606	-1	19	49078992	23689	209
-	-	-	-	-	-	-	-	SULT1A1	0.28809	-1	16	28616907	3743	4
-	-	-	-	-	-	-	-	CHST11	0.02226	-1	12	104850725	305068	875
-	-	-	-	-	-	-	-	SULT1E1	0.11493	-1	4	70706929	18935	47
-	-	-	-	-	-	-	-	CHST12	0.08573	-1	7	2443245	44875	72
-	-	-	-	-	-	-	-	CHST13	0.2286	-1	3	126242997	19138	57
-	-	-	-	-	-	-	-	BPNT1	0.56553	-1	1	220230823	32308	73
-	-	-	-	-	-	-	-	SUOX	0.40038	-1	12	56391059	8251	12
-	-	-	-	-	-	-	-	PAPSS2	0.13444	-1	10	89419634	87829	276
-	-	-	-	-	-	-	-	SULT1A2	0.19117	-1	16	28603263	4539	28
-	-	-	-	-	-	-	-	PAPSS1	0.11784	-1	4	108534821	106570	245
REACTOME_SCFSKP2_MEDIATED_DEGRADATION_OF_P27_P21	0.00914	N	0.00124	N	51	REACTOME_SCFSKP2_MEDIATED_DEGRADATION_OF_P27_P21	http://www.broadinstitute.org/gsea/msigdb/geneset_page.jsp?geneSetName=REACTOME_SCFSKP2_MEDIATED_DEGRADATION_OF_P27_P21	CDKN1A	0.011	-1	6	36646490	8620	81
-	-	-	-	-	-	-	-	CDKN1B	0.15696	-1	12	12870203	5114	29
-	-	-	-	-	-	-	-	PSMD8	0.62217	-1	19	38865189	9276	30
-	-	-	-	-	-	-	-	PSMD9	0.7377	-1	12	122326695	29509	77
-	-	-	-	-	-	-	-	PSMD6	0.79195	-1	3	63996224	12925	41
-	-	-	-	-	-	-	-	PSMD7	0.79198	-1	16	74330711	9476	14
-	-	-	-	-	-	-	-	PSMD4	0.0468	-1	1	151227209	12728	17
-	-	-	-	-	-	-	-	PSMD5	0.67005	-1	9	123578331	26870	16
-	-	-	-	-	-	-	-	PSMD2	0.43294	-1	3	184018368	8471	21
-	-	-	-	-	-	-	-	PSMD3	0.39232	-1	17	38137059	17154	59
-	-	-	-	-	-	-	-	PSMD1	0.76959	-1	2	231921580	115961	136
-	-	-	-	-	-	-	-	SKP2	0.7514	-1	5	36152212	31917	99
-	-	-	-	-	-	-	-	SKP1	0.23029	-1	5	133492081	20561	21
-	-	-	-	-	-	-	-	PSMA5	0.74685	-1	1	109941663	27408	10
-	-	-	-	-	-	-	-	CCNA2	0.17174	-1	4	122737598	7441	28
-	-	-	-	-	-	-	-	PSMA6	0.95325	-1	14	35761587	25099	22
-	-	-	-	-	-	-	-	CCNA1	0.76826	-1	13	37006631	10377	22
-	-	-	-	-	-	-	-	PSMA3	0.87395	-1	14	58711560	27163	28
-	-	-	-	-	-	-	-	PSMA4	0.61381	-1	15	78833027	8578	63
-	-	-	-	-	-	-	-	PSMA1	0.13158	-1	11	14535511	6481	134
-	-	-	-	-	-	-	-	CCNE2	0.5801	-1	8	95892452	15031	33
-	-	-	-	-	-	-	-	PSMA2	0.01304	-1	7	42956460	15314	42
-	-	-	-	-	-	-	-	CCNE1	0.87394	-1	19	30302897	12323	59
-	-	-	-	-	-	-	-	PSME1	0.19001	-1	14	24605402	2770	8
-	-	-	-	-	-	-	-	PSME2	0.13311	-1	14	24612573	3247	9
-	-	-	-	-	-	-	-	UBA52	0.13135	-1	19	18683649	4622	29
-	-	-	-	-	-	-	-	PSMD12	0.22228	-1	17	65334031	28663	53
-	-	-	-	-	-	-	-	PSMD11	0.06507	-1	17	30771527	38811	19
-	-	-	-	-	-	-	-	PSMD14	0.13869	-1	2	162164935	103294	97
-	-	-	-	-	-	-	-	PSMD13	0.06314	-1	11	236975	16010	118
-	-	-	-	-	-	-	-	CUL1	0.01227	-1	7	148396801	101402	147
-	-	-	-	-	-	-	-	PSMA7	0.79238	-1	20	60711788	6663	33
-	-	-	-	-	-	-	-	PSMB10	0.01424	-1	16	67968409	2345	5
-	-	-	-	-	-	-	-	PSMB6	0.47003	-1	17	4699458	2333	27
-	-	-	-	-	-	-	-	PSMB7	0.16436	-1	9	127115743	61979	84
-	-	-	-	-	-	-	-	PSMB4	0.50479	-1	1	151372048	2366	16
-	-	-	-	-	-	-	-	PSMB5	0.5949	-1	14	23495064	9046	23
-	-	-	-	-	-	-	-	PSMB2	0.79502	-1	1	36065142	31997	102
-	-	-	-	-	-	-	-	PSMB3	0.23927	-1	17	36908993	11486	36
-	-	-	-	-	-	-	-	PSMB1	0.3922	-1	6	170844207	18189	42
-	-	-	-	-	-	-	-	PSMF1	0.76197	-1	20	1099244	53647	111
-	-	-	-	-	-	-	-	RPS27A	0.79995	-1	2	55459813	3177	25
-	-	-	-	-	-	-	-	PSMB8	0.48938	-1	6	32808493	3332	59
-	-	-	-	-	-	-	-	PSMB9	0.47524	-1	6	32821968	5661	61
-	-	-	-	-	-	-	-	PSMC5	0.00386	-1	17	61905043	4337	26
-	-	-	-	-	-	-	-	PSMC6	0.47372	-1	14	53173917	21392	32
-	-	-	-	-	-	-	-	PSMC3	0.00228	-1	11	47440319	7706	35
-	-	-	-	-	-	-	-	PSMC4	0.2221	-1	19	40477071	10601	33
-	-	-	-	-	-	-	-	PSMC1	0.1275	-1	14	90724282	14688	103
-	-	-	-	-	-	-	-	PSMC2	0.00386	-1	7	102988089	14826	13
-	-	-	-	-	-	-	-	CDK2	0.45976	-1	12	56360613	5961	6
KEGG_PROTEIN_EXPORT	0.01053	N	0.02359	N	23	KEGG_PROTEIN_EXPORT	http://www.broadinstitute.org/gsea/msigdb/geneset_page.jsp?geneSetName=KEGG_PROTEIN_EXPORT	SRP19	0.73401	-1	5	112196983	7107	130
-	-	-	-	-	-	-	-	HSPA5	0.05145	-1	9	127997131	6492	30
-	-	-	-	-	-	-	-	SRP54	0.80876	-1	14	35452197	46577	174
-	-	-	-	-	-	-	-	SRP68	0.21412	-1	17	74034865	14873	44
-	-	-	-	-	-	-	-	SRP14	0.22237	-1	15	40327890	3493	31
-	-	-	-	-	-	-	-	SRP9	0.35937	-1	1	225965514	12655	74
-	-	-	-	-	-	-	-	SEC61A2	0.65714	-1	10	12171675	35729	120
-	-	-	-	-	-	-	-	OXA1L	0.027	-1	14	23235896	6356	31
-	-	-	-	-	-	-	-	SEC61A1	0.51623	-1	3	127771279	19248	69
-	-	-	-	-	-	-	-	IMMP1L	0.29966	-1	11	31453947	77223	69
-	-	-	-	-	-	-	-	SPCS3	0.29438	-1	4	177241116	12281	34
-	-	-	-	-	-	-	-	IMMP2L	0.48151	-1	7	111120872	81677	851
-	-	-	-	-	-	-	-	SPCS2	0.83729	-1	11	74660310	29769	42
-	-	-	-	-	-	-	-	SPCS1	0.51415	-1	3	52740121	5044	18
-	-	-	-	-	-	-	-	SRP72	0.09603	-1	4	57333782	36066	129
-	-	-	-	-	-	-	-	SEC61G	0.34607	-1	7	54819945	6960	29
-	-	-	-	-	-	-	-	SRPRA	0.13449	-1	11	126132833	5958	19
-	-	-	-	-	-	-	-	SRPRB	0.0004	-1	3	133524658	15679	66
-	-	-	-	-	-	-	-	SEC61B	0.30534	-1	9	101984563	8335	4
-	-	-	-	-	-	-	-	SEC62	0.27632	-1	3	169684594	31568	73
-	-	-	-	-	-	-	-	SEC11A	0.16323	-1	15	85212774	46597	49
-	-	-	-	-	-	-	-	SEC63	0.53455	-1	6	108188959	90454	158
-	-	-	-	-	-	-	-	SEC11C	0.23244	-1	18	56807115	18949	103
REACTOME_MITOTIC_M_M_G1_PHASES	0.01128	N	0.00091	N	158	REACTOME_MITOTIC_M_M_G1_PHASES	http://www.broadinstitute.org/gsea/msigdb/geneset_page.jsp?geneSetName=REACTOME_MITOTIC_M_M_G1_PHASES	NUP107	0.24912	-1	12	69080757	58833	85
-	-	-	-	-	-	-	-	ZWILCH	0.84679	-1	15	66797663	44160	79
-	-	-	-	-	-	-	-	GMNN	0.20063	-1	6	24775640	10686	23
-	-	-	-	-	-	-	-	BUB1B	0.87827	-1	15	40453209	60129	72
-	-	-	-	-	-	-	-	SMC3	0.25734	-1	10	112327448	36945	72
-	-	-	-	-	-	-	-	PSMD8	0.62217	-1	19	38865189	9276	30
-	-	-	-	-	-	-	-	CDC20	0.89249	-1	1	43824651	4223	9
-	-	-	-	-	-	-	-	PSMD9	0.7377	-1	12	122326695	29509	77
-	-	-	-	-	-	-	-	PPP1CC	0.05317	-1	12	111157615	23082	6
-	-	-	-	-	-	-	-	PSMD6	0.79195	-1	3	63996224	12925	41
-	-	-	-	-	-	-	-	PSMD7	0.79198	-1	16	74330711	9476	14
-	-	-	-	-	-	-	-	PPP2R1B	0.92822	-1	11	111608600	28514	24
-	-	-	-	-	-	-	-	PSMD4	0.0468	-1	1	151227209	12728	17
-	-	-	-	-	-	-	-	PPP2R1A	0.91796	-1	19	52704448	28324	140
-	-	-	-	-	-	-	-	PSMD5	0.67005	-1	9	123578331	26870	16
-	-	-	-	-	-	-	-	PSMD2	0.43294	-1	3	184018368	8471	21
-	-	-	-	-	-	-	-	PSMD3	0.39232	-1	17	38137059	17154	59
-	-	-	-	-	-	-	-	PSMD1	0.76959	-1	2	231921580	115961	136
-	-	-	-	-	-	-	-	KNTC1	0.45671	-1	12	123011795	99149	102
-	-	-	-	-	-	-	-	FBXO5	0.0085	-1	6	153291671	12506	71
-	-	-	-	-	-	-	-	KNL1	0.9101	-1	15	40886446	70094	137
-	-	-	-	-	-	-	-	SGO1	0.50376	-1	3	20210975	16724	84
-	-	-	-	-	-	-	-	SGO2	0.94825	-1	2	201390929	54463	100
-	-	-	-	-	-	-	-	CLIP1	0.77103	-1	12	122755980	151137	196
-	-	-	-	-	-	-	-	ZW10	0.38789	-1	11	113603908	40507	71
-	-	-	-	-	-	-	-	PSME4	0.49897	-1	2	54091205	106926	212
-	-	-	-	-	-	-	-	PSME1	0.19001	-1	14	24605402	2770	8
-	-	-	-	-	-	-	-	PSME2	0.13311	-1	14	24612573	3247	9
-	-	-	-	-	-	-	-	KIF20A	0.08784	-1	5	137514800	8610	9
-	-	-	-	-	-	-	-	UBA52	0.13135	-1	19	18683649	4622	29
-	-	-	-	-	-	-	-	MAD1L1	0.2106	-1	7	1855430	124778	1272
-	-	-	-	-	-	-	-	PSMD12	0.22228	-1	17	65334031	28663	53
-	-	-	-	-	-	-	-	SEH1L	0.64607	-1	18	12948009	39520	113
-	-	-	-	-	-	-	-	PSMD11	0.06507	-1	17	30771527	38811	19
-	-	-	-	-	-	-	-	PSMD14	0.13869	-1	2	162164935	103294	97
-	-	-	-	-	-	-	-	PSMD13	0.06314	-1	11	236975	16010	118
-	-	-	-	-	-	-	-	CDCA8	0.95671	-1	1	38158187	17205	50
-	-	-	-	-	-	-	-	PMF1	0.7924	-1	1	156182778	27091	64
-	-	-	-	-	-	-	-	SKA1	0.01643	-1	18	47901415	19124	145
-	-	-	-	-	-	-	-	SKA2	0.95088	-1	17	57187217	45331	39
-	-	-	-	-	-	-	-	ORC5	0.10358	-1	7	103808623	39839	250
-	-	-	-	-	-	-	-	ORC4	0.17666	-1	2	148687965	90342	111
-	-	-	-	-	-	-	-	DSN1	0.16454	-1	20	35380197	21958	7
-	-	-	-	-	-	-	-	ORC1	0.19862	-1	1	52838500	31596	26
-	-	-	-	-	-	-	-	NUP85	0.87524	-1	17	73201773	30081	85
-	-	-	-	-	-	-	-	RAD21	0.9725	-1	8	117858172	28844	81
-	-	-	-	-	-	-	-	ORC3	0.6481	-1	6	88299784	77389	108
-	-	-	-	-	-	-	-	ORC2	0.05933	-1	2	201773699	54685	2
-	-	-	-	-	-	-	-	PSMF1	0.76197	-1	20	1099244	53647	111
-	-	-	-	-	-	-	-	CDT1	0.54163	-1	16	88870196	5471	40
-	-	-	-	-	-	-	-	RCC2	0.71216	-1	1	17733255	31778	65
-	-	-	-	-	-	-	-	PLK1	0.33237	-1	16	23690209	11480	14
-	-	-	-	-	-	-	-	CDC7	0.31636	-1	1	91966664	24658	51
-	-	-	-	-	-	-	-	CDC6	0.49683	-1	17	38444130	16780	9
-	-	-	-	-	-	-	-	ZWINT	0.85461	-1	10	58117198	3823	21
-	-	-	-	-	-	-	-	NDC80	0.11073	-1	18	2571555	45080	131
-	-	-	-	-	-	-	-	STAG1	0.51749	-1	3	136055077	416144	163
-	-	-	-	-	-	-	-	POLA2	0.17597	-1	11	65029432	36725	37
-	-	-	-	-	-	-	-	KIF18A	0.58422	-1	11	28042165	87539	97
-	-	-	-	-	-	-	-	RPS27	0.87213	-1	1	153963237	1395	3
-	-	-	-	-	-	-	-	CDK2	0.45976	-1	12	56360613	5961	6
-	-	-	-	-	-	-	-	AHCTF1	0.16295	-1	1	247002399	92262	127
-	-	-	-	-	-	-	-	MCM7	0.64201	-1	7	99690350	8054	17
-	-	-	-	-	-	-	-	MCM8	0.42406	-1	20	5931297	44556	106
-	-	-	-	-	-	-	-	MCM10	0.14443	-1	10	13203557	49554	102
-	-	-	-	-	-	-	-	XPO1	0.49112	-1	2	61704983	60509	76
-	-	-	-	-	-	-	-	PPP2R5E	0.29208	-1	14	63917987	56970	463
-	-	-	-	-	-	-	-	NUF2	0.69179	-1	1	163291743	33807	97
-	-	-	-	-	-	-	-	SPDL1	0.50116	-1	5	169011083	20699	36
-	-	-	-	-	-	-	-	POLE	0.92691	-1	12	133200347	63582	165
-	-	-	-	-	-	-	-	NDEL1	0.11068	-1	17	8339201	32281	25
-	-	-	-	-	-	-	-	SEC13	0.60199	-1	3	10353260	9466	38
-	-	-	-	-	-	-	-	NUP133	0.78173	-1	1	229576005	68084	126
-	-	-	-	-	-	-	-	PPP2R5B	0.12125	-1	11	64692160	9788	14
-	-	-	-	-	-	-	-	PPP2R5A	0.88088	-1	1	212475199	59997	133
-	-	-	-	-	-	-	-	KIF23	0.15545	-1	15	69706687	34080	36
-	-	-	-	-	-	-	-	PPP2R5D	0.38974	-1	6	42952307	27774	45
-	-	-	-	-	-	-	-	PPP2R5C	0.81076	-1	14	102276199	102764	320
-	-	-	-	-	-	-	-	RANGAP1	0.28329	-1	22	41640782	41410	100
-	-	-	-	-	-	-	-	CKAP5	0.1904	-1	11	46765083	102749	71
-	-	-	-	-	-	-	-	PSMA5	0.74685	-1	1	109941663	27408	10
-	-	-	-	-	-	-	-	PSMA6	0.95325	-1	14	35761587	25099	22
-	-	-	-	-	-	-	-	PSMA3	0.87395	-1	14	58711560	27163	28
-	-	-	-	-	-	-	-	PSMA4	0.61381	-1	15	78833027	8578	63
-	-	-	-	-	-	-	-	DBF4	0.73403	-1	7	87505807	33061	58
-	-	-	-	-	-	-	-	KIF2A	0.3367	-1	5	61601988	81024	165
-	-	-	-	-	-	-	-	PSMA1	0.13158	-1	11	14535511	6481	134
-	-	-	-	-	-	-	-	INCENP	0.27915	-1	11	61891482	29157	128
-	-	-	-	-	-	-	-	PSMA2	0.01304	-1	7	42956460	15314	42
-	-	-	-	-	-	-	-	GORASP1	0.87653	-1	3	39138089	11030	38
-	-	-	-	-	-	-	-	MCM3	0.18101	-1	6	52128812	20729	73
-	-	-	-	-	-	-	-	BIRC5	0.38603	-1	17	76210333	11384	78
-	-	-	-	-	-	-	-	MCM4	0.23461	-1	8	48873500	17220	12
-	-	-	-	-	-	-	-	KIF2C	0.81576	-1	1	45212065	21374	72
-	-	-	-	-	-	-	-	MCM5	0.35215	-1	22	35796132	25293	73
-	-	-	-	-	-	-	-	KIF2B	0.14461	-1	17	51900287	2268	34
-	-	-	-	-	-	-	-	MCM6	0.40005	-1	2	136597195	36819	119
-	-	-	-	-	-	-	-	MAPRE1	0.21536	-1	20	31407759	30453	45
-	-	-	-	-	-	-	-	ITGB3BP	0.40195	-1	1	63915129	73816	169
-	-	-	-	-	-	-	-	PAFAH1B1	0.89558	-1	17	2496947	91963	156
-	-	-	-	-	-	-	-	PRIM2	0.53376	-1	6	57182427	8735	49
-	-	-	-	-	-	-	-	PRIM1	0.53817	-1	12	57125363	20745	17
-	-	-	-	-	-	-	-	MIS12	0.18548	-1	17	5390212	3919	59
-	-	-	-	-	-	-	-	CENPA	0.59935	-1	2	27008923	8533	34
-	-	-	-	-	-	-	-	PSMA7	0.79238	-1	20	60711788	6663	33
-	-	-	-	-	-	-	-	NSL1	0.06609	-1	1	212899494	65626	200
-	-	-	-	-	-	-	-	PSMB10	0.01424	-1	16	67968409	2345	5
-	-	-	-	-	-	-	-	AURKB	0.52306	-1	17	8108051	5493	25
-	-	-	-	-	-	-	-	CENPC	0.05168	-1	4	68334479	76743	203
-	-	-	-	-	-	-	-	PSMA8	0.34794	-1	18	23713832	59488	115
-	-	-	-	-	-	-	-	PPP2CA	0.10718	-1	5	133531942	29304	84
-	-	-	-	-	-	-	-	PSMB6	0.47003	-1	17	4699458	2333	27
-	-	-	-	-	-	-	-	PPP2CB	0.10653	-1	8	30643134	27201	57
-	-	-	-	-	-	-	-	PSMB7	0.16436	-1	9	127115743	61979	84
-	-	-	-	-	-	-	-	PSMB4	0.50479	-1	1	151372048	2366	16
-	-	-	-	-	-	-	-	PSMB5	0.5949	-1	14	23495064	9046	23
-	-	-	-	-	-	-	-	CDC45	0.00011	-1	22	19467442	40690	91
-	-	-	-	-	-	-	-	PSMB2	0.79502	-1	1	36065142	31997	102
-	-	-	-	-	-	-	-	PSMB3	0.23927	-1	17	36908993	11486	36
-	-	-	-	-	-	-	-	PSMB1	0.3922	-1	6	170844207	18189	42
-	-	-	-	-	-	-	-	E2F1	0.6207	-1	20	32263282	10910	16
-	-	-	-	-	-	-	-	E2F2	0.197	-1	1	23832929	24797	50
-	-	-	-	-	-	-	-	E2F3	0.12807	-1	6	20403909	90037	131
-	-	-	-	-	-	-	-	NUP43	0.31444	-1	6	150045451	22215	34
-	-	-	-	-	-	-	-	BUB3	0.64588	-1	10	124913917	10970	52
-	-	-	-	-	-	-	-	RPS27A	0.79995	-1	2	55459813	3177	25
-	-	-	-	-	-	-	-	BUB1	0.78569	-1	2	111395274	40367	33
-	-	-	-	-	-	-	-	CLASP1	0.92533	-1	2	122095351	311688	609
-	-	-	-	-	-	-	-	RANBP2	0.64449	-1	2	109335937	66329	68
-	-	-	-	-	-	-	-	CENPT	0.9402	-1	16	67862059	19538	3
-	-	-	-	-	-	-	-	CENPU	0.93036	-1	4	185615240	40011	64
-	-	-	-	-	-	-	-	RPA1	0.8192	-1	17	1733298	70079	194
-	-	-	-	-	-	-	-	RPA2	0.47837	-1	1	28218035	23052	78
-	-	-	-	-	-	-	-	PSMB8	0.48938	-1	6	32808493	3332	59
-	-	-	-	-	-	-	-	PSMB9	0.47524	-1	6	32821968	5661	61
-	-	-	-	-	-	-	-	PSMC5	0.00386	-1	17	61905043	4337	26
-	-	-	-	-	-	-	-	PSMC6	0.47372	-1	14	53173917	21392	32
-	-	-	-	-	-	-	-	PSMC3	0.00228	-1	11	47440319	7706	35
-	-	-	-	-	-	-	-	CENPH	0.37068	-1	5	68485409	20776	39
-	-	-	-	-	-	-	-	PSMC4	0.2221	-1	19	40477071	10601	33
-	-	-	-	-	-	-	-	PSMC1	0.1275	-1	14	90724282	14688	103
-	-	-	-	-	-	-	-	TAOK1	0.4978	-1	17	27717942	160980	118
-	-	-	-	-	-	-	-	RPA3	0.20666	-1	7	7676148	82091	241
-	-	-	-	-	-	-	-	POLE2	0.443	-1	14	50116837	38096	10
-	-	-	-	-	-	-	-	PSMC2	0.00386	-1	7	102988089	14826	13
-	-	-	-	-	-	-	-	CENPK	0.49904	-1	5	64813592	45404	161
-	-	-	-	-	-	-	-	CENPL	0.33083	-1	1	173768687	24584	26
-	-	-	-	-	-	-	-	CENPM	0.67882	-1	22	42340925	-4701	44
-	-	-	-	-	-	-	-	CENPN	0.25275	-1	16	81040102	16386	126
-	-	-	-	-	-	-	-	CENPO	0.02313	-1	2	25016293	28953	90
-	-	-	-	-	-	-	-	B9D2	0.22053	-1	19	41860321	9734	22
-	-	-	-	-	-	-	-	CENPP	0.16093	-1	9	95362538	14900	319
-	-	-	-	-	-	-	-	CENPQ	0.16114	-1	6	49431082	29739	64
-	-	-	-	-	-	-	-	SPC24	0.35712	-1	19	11258274	8185	59
-	-	-	-	-	-	-	-	CENPS	0.27906	-1	1	10490806	12060	55
-	-	-	-	-	-	-	-	MAD2L1	0.59096	-1	4	120976777	11227	35
-	-	-	-	-	-	-	-	SPC25	0.00034	-1	2	169727400	19541	77
-	-	-	-	-	-	-	-	NUP37	0.81993	-1	12	102466880	47013	70
REACTOME_GLUCONEOGENESIS	0.01154	N	0.02087	N	29	REACTOME_GLUCONEOGENESIS	http://www.broadinstitute.org/gsea/msigdb/geneset_page.jsp?geneSetName=REACTOME_GLUCONEOGENESIS	SLC25A1	0.02252	-1	22	19163093	2926	51
-	-	-	-	-	-	-	-	GPI	0.40019	-1	19	34856100	37219	36
-	-	-	-	-	-	-	-	ENO1	0.04236	-1	1	8921058	17688	38
-	-	-	-	-	-	-	-	ENO2	0.49676	-1	12	7023743	9118	41
-	-	-	-	-	-	-	-	ENO3	0.06451	-1	17	4854413	6012	29
-	-	-	-	-	-	-	-	PRKACG	0.25731	-1	9	71627448	1592	31
-	-	-	-	-	-	-	-	PRKACA	0.0115	-1	19	14202506	16697	18
-	-	-	-	-	-	-	-	PCK1	0.41288	-1	20	56136165	7013	37
-	-	-	-	-	-	-	-	PRKACB	0.26166	-1	1	84647314	23807	185
-	-	-	-	-	-	-	-	PCK2	0.55309	-1	14	24563519	6444	20
-	-	-	-	-	-	-	-	TPI1	0.64411	-1	12	6977277	2834	29
-	-	-	-	-	-	-	-	MDH1	0.1061	-1	2	63816284	18047	11
-	-	-	-	-	-	-	-	GOT1	0.15997	-1	10	101156626	33756	48
-	-	-	-	-	-	-	-	MDH2	0.71702	-1	7	75677423	943	54
-	-	-	-	-	-	-	-	PGAM1	0.57316	-1	10	99187433	5769	13
-	-	-	-	-	-	-	-	PGAM2	0.42692	-1	7	44102325	2842	19
-	-	-	-	-	-	-	-	GOT2	0.48612	-1	16	58741034	27187	108
-	-	-	-	-	-	-	-	PC	0.27181	-1	11	66615890	59535	115
-	-	-	-	-	-	-	-	GAPDHS	0.28257	-1	19	36024357	11865	49
-	-	-	-	-	-	-	-	ALDOC	0.37719	-1	17	26900137	3777	4
-	-	-	-	-	-	-	-	SLC25A10	0.15429	-1	17	79679313	8730	46
-	-	-	-	-	-	-	-	ALDOB	0.27218	-1	9	104182841	15216	33
-	-	-	-	-	-	-	-	ALDOA	0.28815	-1	16	30077080	4662	6
-	-	-	-	-	-	-	-	SLC25A12	0.09079	-1	2	172639914	110841	173
-	-	-	-	-	-	-	-	FBP1	0.34219	-1	9	97365419	36382	145
-	-	-	-	-	-	-	-	GAPDH	0.80186	-1	12	6644429	3109	35
-	-	-	-	-	-	-	-	SLC25A11	0.0245	-1	17	4840425	2917	20
-	-	-	-	-	-	-	-	FBP2	0.96811	-1	9	97321002	35105	204
-	-	-	-	-	-	-	-	SLC25A13	0.9833	-1	7	95749531	201880	188
REACTOME_P53_INDEPENDENT_G1_S_DNA_DAMAGE_CHECKPOINT	0.01281	N	0.00186	N	47	REACTOME_P53_INDEPENDENT_G1_S_DNA_DAMAGE_CHECKPOINT	http://www.broadinstitute.org/gsea/msigdb/geneset_page.jsp?geneSetName=REACTOME_P53_INDEPENDENT_G1_S_DNA_DAMAGE_CHECKPOINT	PSMD12	0.22228	-1	17	65334031	28663	53
-	-	-	-	-	-	-	-	PSMD11	0.06507	-1	17	30771527	38811	19
-	-	-	-	-	-	-	-	PSMD14	0.13869	-1	2	162164935	103294	97
-	-	-	-	-	-	-	-	PSMD13	0.06314	-1	11	236975	16010	118
-	-	-	-	-	-	-	-	PSMA7	0.79238	-1	20	60711788	6663	33
-	-	-	-	-	-	-	-	PSMB10	0.01424	-1	16	67968409	2345	5
-	-	-	-	-	-	-	-	PSMA8	0.34794	-1	18	23713832	59488	115
-	-	-	-	-	-	-	-	PSMD8	0.62217	-1	19	38865189	9276	30
-	-	-	-	-	-	-	-	PSMB6	0.47003	-1	17	4699458	2333	27
-	-	-	-	-	-	-	-	PSMD9	0.7377	-1	12	122326695	29509	77
-	-	-	-	-	-	-	-	PSMB7	0.16436	-1	9	127115743	61979	84
-	-	-	-	-	-	-	-	PSMD6	0.79195	-1	3	63996224	12925	41
-	-	-	-	-	-	-	-	PSMB4	0.50479	-1	1	151372048	2366	16
-	-	-	-	-	-	-	-	PSMD7	0.79198	-1	16	74330711	9476	14
-	-	-	-	-	-	-	-	PSMB5	0.5949	-1	14	23495064	9046	23
-	-	-	-	-	-	-	-	PSMD4	0.0468	-1	1	151227209	12728	17
-	-	-	-	-	-	-	-	PSMB2	0.79502	-1	1	36065142	31997	102
-	-	-	-	-	-	-	-	PSMD5	0.67005	-1	9	123578331	26870	16
-	-	-	-	-	-	-	-	PSMB3	0.23927	-1	17	36908993	11486	36
-	-	-	-	-	-	-	-	CHEK2	0.48506	-1	22	29083730	54079	120
-	-	-	-	-	-	-	-	PSMD2	0.43294	-1	3	184018368	8471	21
-	-	-	-	-	-	-	-	CHEK1	0.80275	-1	11	125496250	30793	78
-	-	-	-	-	-	-	-	PSMD3	0.39232	-1	17	38137059	17154	59
-	-	-	-	-	-	-	-	PSMB1	0.3922	-1	6	170844207	18189	42
-	-	-	-	-	-	-	-	PSMD1	0.76959	-1	2	231921580	115961	136
-	-	-	-	-	-	-	-	PSMF1	0.76197	-1	20	1099244	53647	111
-	-	-	-	-	-	-	-	RPS27A	0.79995	-1	2	55459813	3177	25
-	-	-	-	-	-	-	-	PSMB8	0.48938	-1	6	32808493	3332	59
-	-	-	-	-	-	-	-	CDC25A	0.01569	-1	3	48198635	31273	26
-	-	-	-	-	-	-	-	PSMB9	0.47524	-1	6	32821968	5661	61
-	-	-	-	-	-	-	-	PSMA5	0.74685	-1	1	109941663	27408	10
-	-	-	-	-	-	-	-	PSMA6	0.95325	-1	14	35761587	25099	22
-	-	-	-	-	-	-	-	PSMA3	0.87395	-1	14	58711560	27163	28
-	-	-	-	-	-	-	-	PSMC5	0.00386	-1	17	61905043	4337	26
-	-	-	-	-	-	-	-	PSMA4	0.61381	-1	15	78833027	8578	63
-	-	-	-	-	-	-	-	PSMC6	0.47372	-1	14	53173917	21392	32
-	-	-	-	-	-	-	-	PSMA1	0.13158	-1	11	14535511	6481	134
-	-	-	-	-	-	-	-	PSMC3	0.00228	-1	11	47440319	7706	35
-	-	-	-	-	-	-	-	PSMA2	0.01304	-1	7	42956460	15314	42
-	-	-	-	-	-	-	-	PSMC4	0.2221	-1	19	40477071	10601	33
-	-	-	-	-	-	-	-	PSMC1	0.1275	-1	14	90724282	14688	103
-	-	-	-	-	-	-	-	PSME4	0.49897	-1	2	54091205	106926	212
-	-	-	-	-	-	-	-	PSMC2	0.00386	-1	7	102988089	14826	13
-	-	-	-	-	-	-	-	PSME1	0.19001	-1	14	24605402	2770	8
-	-	-	-	-	-	-	-	PSME2	0.13311	-1	14	24612573	3247	9
-	-	-	-	-	-	-	-	ATM	0.42108	-1	11	108094255	5837	141
-	-	-	-	-	-	-	-	UBA52	0.13135	-1	19	18683649	4622	29
REACTOME_GLUCOSE_METABOLISM	0.01336	N	0.0096	N	59	REACTOME_GLUCOSE_METABOLISM	http://www.broadinstitute.org/gsea/msigdb/geneset_page.jsp?geneSetName=REACTOME_GLUCOSE_METABOLISM	SLC25A1	0.02252	-1	22	19163093	2926	51
-	-	-	-	-	-	-	-	GPI	0.40019	-1	19	34856100	37219	36
-	-	-	-	-	-	-	-	PYGB	0.67677	-1	20	25228720	49929	147
-	-	-	-	-	-	-	-	GBE1	0.34115	-1	3	81538855	271942	385
-	-	-	-	-	-	-	-	PYGM	0.15139	-1	11	64513869	13578	27
-	-	-	-	-	-	-	-	ENO1	0.04236	-1	1	8921058	17688	38
-	-	-	-	-	-	-	-	PYGL	0.84746	-1	14	51371934	39268	117
-	-	-	-	-	-	-	-	ENO2	0.49676	-1	12	7023743	9118	41
-	-	-	-	-	-	-	-	ENO3	0.06451	-1	17	4854413	6012	29
-	-	-	-	-	-	-	-	GYS2	0.60099	-1	12	21689040	68742	165
-	-	-	-	-	-	-	-	GYS1	0.90882	-1	19	49471386	25181	43
-	-	-	-	-	-	-	-	PPP2R1B	0.92822	-1	11	111608600	28514	24
-	-	-	-	-	-	-	-	PPP2R1A	0.91796	-1	19	52704448	28324	140
-	-	-	-	-	-	-	-	PRKACG	0.25731	-1	9	71627448	1592	31
-	-	-	-	-	-	-	-	PGM2	0.56969	-1	4	37828307	36252	185
-	-	-	-	-	-	-	-	PRKACA	0.0115	-1	19	14202506	16697	18
-	-	-	-	-	-	-	-	PRKACB	0.26166	-1	1	84647314	23807	185
-	-	-	-	-	-	-	-	GYG1	0.76101	-1	3	148709194	36263	49
-	-	-	-	-	-	-	-	PGM1	0.8898	-1	1	64088886	37031	178
-	-	-	-	-	-	-	-	TPI1	0.64411	-1	12	6977277	2834	29
-	-	-	-	-	-	-	-	PGAM1	0.57316	-1	10	99187433	5769	13
-	-	-	-	-	-	-	-	PGAM2	0.42692	-1	7	44102325	2842	19
-	-	-	-	-	-	-	-	PPP2R5D	0.38974	-1	6	42952307	27774	45
-	-	-	-	-	-	-	-	PKM	0.19854	-1	15	72491369	30884	27
-	-	-	-	-	-	-	-	GAPDHS	0.28257	-1	19	36024357	11865	49
-	-	-	-	-	-	-	-	ALDOC	0.37719	-1	17	26900137	3777	4
-	-	-	-	-	-	-	-	SLC25A10	0.15429	-1	17	79679313	8730	46
-	-	-	-	-	-	-	-	ALDOB	0.27218	-1	9	104182841	15216	33
-	-	-	-	-	-	-	-	ALDOA	0.28815	-1	16	30077080	4662	6
-	-	-	-	-	-	-	-	SLC25A12	0.09079	-1	2	172639914	110841	173
-	-	-	-	-	-	-	-	FBP1	0.34219	-1	9	97365419	36382	145
-	-	-	-	-	-	-	-	GAPDH	0.80186	-1	12	6644429	3109	35
-	-	-	-	-	-	-	-	SLC25A11	0.0245	-1	17	4840425	2917	20
-	-	-	-	-	-	-	-	FBP2	0.96811	-1	9	97321002	35105	204
-	-	-	-	-	-	-	-	SLC25A13	0.9833	-1	7	95749531	201880	188
-	-	-	-	-	-	-	-	PFKFB2	0.02973	-1	1	207226619	24544	46
-	-	-	-	-	-	-	-	PFKFB4	0.16489	-1	3	48555116	39121	30
-	-	-	-	-	-	-	-	PFKFB3	0.35222	-1	10	6244894	32602	476
-	-	-	-	-	-	-	-	PPP2CA	0.10718	-1	5	133531942	29304	84
-	-	-	-	-	-	-	-	PPP2CB	0.10653	-1	8	30643134	27201	57
-	-	-	-	-	-	-	-	UGP2	0.0045	-1	2	64069013	49684	59
-	-	-	-	-	-	-	-	PHKG1	0.06143	-1	7	56147975	12715	52
-	-	-	-	-	-	-	-	PHKG2	0.125	-1	16	30759745	12753	2
-	-	-	-	-	-	-	-	PCK1	0.41288	-1	20	56136165	7013	37
-	-	-	-	-	-	-	-	PCK2	0.55309	-1	14	24563519	6444	20
-	-	-	-	-	-	-	-	MDH1	0.1061	-1	2	63816284	18047	11
-	-	-	-	-	-	-	-	PKLR	0.76838	-1	1	155259083	11661	27
-	-	-	-	-	-	-	-	GOT1	0.15997	-1	10	101156626	33756	48
-	-	-	-	-	-	-	-	MDH2	0.71702	-1	7	75677423	943	54
-	-	-	-	-	-	-	-	AGL	0.25044	-1	1	100316530	73047	152
-	-	-	-	-	-	-	-	GOT2	0.48612	-1	16	58741034	27187	108
-	-	-	-	-	-	-	-	PHKB	0.246	-1	16	47495241	240194	26
-	-	-	-	-	-	-	-	PFKL	0.54199	-1	21	45719935	27322	103
-	-	-	-	-	-	-	-	PC	0.27181	-1	11	66615890	59535	115
-	-	-	-	-	-	-	-	CALM3	0.34317	-1	19	47105328	8712	31
-	-	-	-	-	-	-	-	CALM1	0.03313	-1	14	90864593	10020	38
-	-	-	-	-	-	-	-	CALM2	0.68044	-1	2	47387222	14125	39
-	-	-	-	-	-	-	-	PFKM	0.77293	-1	12	48516429	23759	75
-	-	-	-	-	-	-	-	PFKP	0.07713	-1	10	3146800	32195	426
REACTOME_REGULATION_OF_ORNITHINE_DECARBOXYLASE_ODC	0.0138	N	0.00199	N	47	REACTOME_REGULATION_OF_ORNITHINE_DECARBOXYLASE_ODC	http://www.broadinstitute.org/gsea/msigdb/geneset_page.jsp?geneSetName=REACTOME_REGULATION_OF_ORNITHINE_DECARBOXYLASE_ODC	PSMD12	0.22228	-1	17	65334031	28663	53
-	-	-	-	-	-	-	-	PSMD11	0.06507	-1	17	30771527	38811	19
-	-	-	-	-	-	-	-	PSMD14	0.13869	-1	2	162164935	103294	97
-	-	-	-	-	-	-	-	PSMD13	0.06314	-1	11	236975	16010	118
-	-	-	-	-	-	-	-	ODC1	0.82056	-1	2	10580093	8046	25
-	-	-	-	-	-	-	-	OAZ1	0.33025	-1	19	2269484	4004	50
-	-	-	-	-	-	-	-	OAZ2	0.35769	-1	15	64979772	15709	6
-	-	-	-	-	-	-	-	PSMA7	0.79238	-1	20	60711788	6663	33
-	-	-	-	-	-	-	-	PSMB10	0.01424	-1	16	67968409	2345	5
-	-	-	-	-	-	-	-	OAZ3	0.677	-1	1	151739130	4677	41
-	-	-	-	-	-	-	-	PSMA8	0.34794	-1	18	23713832	59488	115
-	-	-	-	-	-	-	-	PSMD8	0.62217	-1	19	38865189	9276	30
-	-	-	-	-	-	-	-	PSMB6	0.47003	-1	17	4699458	2333	27
-	-	-	-	-	-	-	-	PSMD9	0.7377	-1	12	122326695	29509	77
-	-	-	-	-	-	-	-	PSMB7	0.16436	-1	9	127115743	61979	84
-	-	-	-	-	-	-	-	PSMD6	0.79195	-1	3	63996224	12925	41
-	-	-	-	-	-	-	-	PSMB4	0.50479	-1	1	151372048	2366	16
-	-	-	-	-	-	-	-	PSMD7	0.79198	-1	16	74330711	9476	14
-	-	-	-	-	-	-	-	PSMB5	0.5949	-1	14	23495064	9046	23
-	-	-	-	-	-	-	-	PSMD4	0.0468	-1	1	151227209	12728	17
-	-	-	-	-	-	-	-	PSMB2	0.79502	-1	1	36065142	31997	102
-	-	-	-	-	-	-	-	PSMD5	0.67005	-1	9	123578331	26870	16
-	-	-	-	-	-	-	-	PSMB3	0.23927	-1	17	36908993	11486	36
-	-	-	-	-	-	-	-	PSMD2	0.43294	-1	3	184018368	8471	21
-	-	-	-	-	-	-	-	PSMD3	0.39232	-1	17	38137059	17154	59
-	-	-	-	-	-	-	-	PSMB1	0.3922	-1	6	170844207	18189	42
-	-	-	-	-	-	-	-	PSMD1	0.76959	-1	2	231921580	115961	136
-	-	-	-	-	-	-	-	PSMF1	0.76197	-1	20	1099244	53647	111
-	-	-	-	-	-	-	-	NQO1	0.33012	-1	16	69743303	17161	38
-	-	-	-	-	-	-	-	PSMB8	0.48938	-1	6	32808493	3332	59
-	-	-	-	-	-	-	-	AZIN1	0.16472	-1	8	103838535	37857	98
-	-	-	-	-	-	-	-	PSMB9	0.47524	-1	6	32821968	5661	61
-	-	-	-	-	-	-	-	PSMA5	0.74685	-1	1	109941663	27408	10
-	-	-	-	-	-	-	-	PSMA6	0.95325	-1	14	35761587	25099	22
-	-	-	-	-	-	-	-	PSMA3	0.87395	-1	14	58711560	27163	28
-	-	-	-	-	-	-	-	PSMC5	0.00386	-1	17	61905043	4337	26
-	-	-	-	-	-	-	-	PSMA4	0.61381	-1	15	78833027	8578	63
-	-	-	-	-	-	-	-	PSMC6	0.47372	-1	14	53173917	21392	32
-	-	-	-	-	-	-	-	PSMA1	0.13158	-1	11	14535511	6481	134
-	-	-	-	-	-	-	-	PSMC3	0.00228	-1	11	47440319	7706	35
-	-	-	-	-	-	-	-	PSMA2	0.01304	-1	7	42956460	15314	42
-	-	-	-	-	-	-	-	PSMC4	0.2221	-1	19	40477071	10601	33
-	-	-	-	-	-	-	-	PSMC1	0.1275	-1	14	90724282	14688	103
-	-	-	-	-	-	-	-	PSME4	0.49897	-1	2	54091205	106926	212
-	-	-	-	-	-	-	-	PSMC2	0.00386	-1	7	102988089	14826	13
-	-	-	-	-	-	-	-	PSME1	0.19001	-1	14	24605402	2770	8
-	-	-	-	-	-	-	-	PSME2	0.13311	-1	14	24612573	3247	9
REACTOME_CROSS_PRESENTATION_OF_SOLUBLE_EXOGENOUS_ANTIGENS_ENDOSOMES	0.0139	N	0.00068	N	43	REACTOME_CROSS_PRESENTATION_OF_SOLUBLE_EXOGENOUS_ANTIGENS_ENDOSOMES	http://www.broadinstitute.org/gsea/msigdb/geneset_page.jsp?geneSetName=REACTOME_CROSS_PRESENTATION_OF_SOLUBLE_EXOGENOUS_ANTIGENS_ENDOSOMES	PSMD12	0.22228	-1	17	65334031	28663	53
-	-	-	-	-	-	-	-	PSMD11	0.06507	-1	17	30771527	38811	19
-	-	-	-	-	-	-	-	PSMD14	0.13869	-1	2	162164935	103294	97
-	-	-	-	-	-	-	-	PSMD13	0.06314	-1	11	236975	16010	118
-	-	-	-	-	-	-	-	PSMA7	0.79238	-1	20	60711788	6663	33
-	-	-	-	-	-	-	-	PSMB10	0.01424	-1	16	67968409	2345	5
-	-	-	-	-	-	-	-	PSMA8	0.34794	-1	18	23713832	59488	115
-	-	-	-	-	-	-	-	PSMD8	0.62217	-1	19	38865189	9276	30
-	-	-	-	-	-	-	-	MRC2	0.01136	-1	17	60705030	65929	83
-	-	-	-	-	-	-	-	PSMB6	0.47003	-1	17	4699458	2333	27
-	-	-	-	-	-	-	-	PSMD9	0.7377	-1	12	122326695	29509	77
-	-	-	-	-	-	-	-	PSMB7	0.16436	-1	9	127115743	61979	84
-	-	-	-	-	-	-	-	PSMD6	0.79195	-1	3	63996224	12925	41
-	-	-	-	-	-	-	-	PSMB4	0.50479	-1	1	151372048	2366	16
-	-	-	-	-	-	-	-	PSMD7	0.79198	-1	16	74330711	9476	14
-	-	-	-	-	-	-	-	PSMB5	0.5949	-1	14	23495064	9046	23
-	-	-	-	-	-	-	-	PSMD4	0.0468	-1	1	151227209	12728	17
-	-	-	-	-	-	-	-	PSMB2	0.79502	-1	1	36065142	31997	102
-	-	-	-	-	-	-	-	PSMD5	0.67005	-1	9	123578331	26870	16
-	-	-	-	-	-	-	-	PSMB3	0.23927	-1	17	36908993	11486	36
-	-	-	-	-	-	-	-	PSMD2	0.43294	-1	3	184018368	8471	21
-	-	-	-	-	-	-	-	PSMD3	0.39232	-1	17	38137059	17154	59
-	-	-	-	-	-	-	-	PSMB1	0.3922	-1	6	170844207	18189	42
-	-	-	-	-	-	-	-	PSMD1	0.76959	-1	2	231921580	115961	136
-	-	-	-	-	-	-	-	PSMF1	0.76197	-1	20	1099244	53647	111
-	-	-	-	-	-	-	-	PSMB8	0.48938	-1	6	32808493	3332	59
-	-	-	-	-	-	-	-	PSMB9	0.47524	-1	6	32821968	5661	61
-	-	-	-	-	-	-	-	PSMA5	0.74685	-1	1	109941663	27408	10
-	-	-	-	-	-	-	-	PSMA6	0.95325	-1	14	35761587	25099	22
-	-	-	-	-	-	-	-	PSMA3	0.87395	-1	14	58711560	27163	28
-	-	-	-	-	-	-	-	PSMC5	0.00386	-1	17	61905043	4337	26
-	-	-	-	-	-	-	-	PSMA4	0.61381	-1	15	78833027	8578	63
-	-	-	-	-	-	-	-	PSMC6	0.47372	-1	14	53173917	21392	32
-	-	-	-	-	-	-	-	PSMA1	0.13158	-1	11	14535511	6481	134
-	-	-	-	-	-	-	-	PSMC3	0.00228	-1	11	47440319	7706	35
-	-	-	-	-	-	-	-	PSMA2	0.01304	-1	7	42956460	15314	42
-	-	-	-	-	-	-	-	PSMC4	0.2221	-1	19	40477071	10601	33
-	-	-	-	-	-	-	-	PSMC1	0.1275	-1	14	90724282	14688	103
-	-	-	-	-	-	-	-	PSME4	0.49897	-1	2	54091205	106926	212
-	-	-	-	-	-	-	-	CD207	0.90018	-1	2	71057341	5606	87
-	-	-	-	-	-	-	-	PSMC2	0.00386	-1	7	102988089	14826	13
-	-	-	-	-	-	-	-	PSME1	0.19001	-1	14	24605402	2770	8
-	-	-	-	-	-	-	-	PSME2	0.13311	-1	14	24612573	3247	9
REACTOME_AUTODEGRADATION_OF_THE_E3_UBIQUITIN_LIGASE_COP1	0.01498	N	0.0028	N	45	REACTOME_AUTODEGRADATION_OF_THE_E3_UBIQUITIN_LIGASE_COP1	http://www.broadinstitute.org/gsea/msigdb/geneset_page.jsp?geneSetName=REACTOME_AUTODEGRADATION_OF_THE_E3_UBIQUITIN_LIGASE_COP1	PSMD12	0.22228	-1	17	65334031	28663	53
-	-	-	-	-	-	-	-	PSMD11	0.06507	-1	17	30771527	38811	19
-	-	-	-	-	-	-	-	PSMD14	0.13869	-1	2	162164935	103294	97
-	-	-	-	-	-	-	-	PSMD13	0.06314	-1	11	236975	16010	118
-	-	-	-	-	-	-	-	PSMA7	0.79238	-1	20	60711788	6663	33
-	-	-	-	-	-	-	-	PSMB10	0.01424	-1	16	67968409	2345	5
-	-	-	-	-	-	-	-	PSMA8	0.34794	-1	18	23713832	59488	115
-	-	-	-	-	-	-	-	PSMD8	0.62217	-1	19	38865189	9276	30
-	-	-	-	-	-	-	-	PSMB6	0.47003	-1	17	4699458	2333	27
-	-	-	-	-	-	-	-	PSMD9	0.7377	-1	12	122326695	29509	77
-	-	-	-	-	-	-	-	PSMB7	0.16436	-1	9	127115743	61979	84
-	-	-	-	-	-	-	-	PSMD6	0.79195	-1	3	63996224	12925	41
-	-	-	-	-	-	-	-	PSMB4	0.50479	-1	1	151372048	2366	16
-	-	-	-	-	-	-	-	PSMD7	0.79198	-1	16	74330711	9476	14
-	-	-	-	-	-	-	-	PSMB5	0.5949	-1	14	23495064	9046	23
-	-	-	-	-	-	-	-	PSMD4	0.0468	-1	1	151227209	12728	17
-	-	-	-	-	-	-	-	PSMB2	0.79502	-1	1	36065142	31997	102
-	-	-	-	-	-	-	-	PSMD5	0.67005	-1	9	123578331	26870	16
-	-	-	-	-	-	-	-	PSMB3	0.23927	-1	17	36908993	11486	36
-	-	-	-	-	-	-	-	PSMD2	0.43294	-1	3	184018368	8471	21
-	-	-	-	-	-	-	-	PSMD3	0.39232	-1	17	38137059	17154	59
-	-	-	-	-	-	-	-	PSMB1	0.3922	-1	6	170844207	18189	42
-	-	-	-	-	-	-	-	PSMD1	0.76959	-1	2	231921580	115961	136
-	-	-	-	-	-	-	-	PSMF1	0.76197	-1	20	1099244	53647	111
-	-	-	-	-	-	-	-	RPS27A	0.79995	-1	2	55459813	3177	25
-	-	-	-	-	-	-	-	PSMB8	0.48938	-1	6	32808493	3332	59
-	-	-	-	-	-	-	-	PSMB9	0.47524	-1	6	32821968	5661	61
-	-	-	-	-	-	-	-	PSMA5	0.74685	-1	1	109941663	27408	10
-	-	-	-	-	-	-	-	PSMA6	0.95325	-1	14	35761587	25099	22
-	-	-	-	-	-	-	-	PSMA3	0.87395	-1	14	58711560	27163	28
-	-	-	-	-	-	-	-	PSMC5	0.00386	-1	17	61905043	4337	26
-	-	-	-	-	-	-	-	PSMA4	0.61381	-1	15	78833027	8578	63
-	-	-	-	-	-	-	-	PSMC6	0.47372	-1	14	53173917	21392	32
-	-	-	-	-	-	-	-	PSMA1	0.13158	-1	11	14535511	6481	134
-	-	-	-	-	-	-	-	PSMC3	0.00228	-1	11	47440319	7706	35
-	-	-	-	-	-	-	-	PSMA2	0.01304	-1	7	42956460	15314	42
-	-	-	-	-	-	-	-	PSMC4	0.2221	-1	19	40477071	10601	33
-	-	-	-	-	-	-	-	PSMC1	0.1275	-1	14	90724282	14688	103
-	-	-	-	-	-	-	-	PSME4	0.49897	-1	2	54091205	106926	212
-	-	-	-	-	-	-	-	PSMC2	0.00386	-1	7	102988089	14826	13
-	-	-	-	-	-	-	-	PSME1	0.19001	-1	14	24605402	2770	8
-	-	-	-	-	-	-	-	PSME2	0.13311	-1	14	24612573	3247	9
-	-	-	-	-	-	-	-	ATM	0.42108	-1	11	108094255	5837	141
-	-	-	-	-	-	-	-	TP53	0.49947	-1	17	7571719	6844	49
-	-	-	-	-	-	-	-	UBA52	0.13135	-1	19	18683649	4622	29
REACTOME_CDK_MEDIATED_PHOSPHORYLATION_AND_REMOVAL_OF_CDC6	0.01566	N	0.00187	N	45	REACTOME_CDK_MEDIATED_PHOSPHORYLATION_AND_REMOVAL_OF_CDC6	http://www.broadinstitute.org/gsea/msigdb/geneset_page.jsp?geneSetName=REACTOME_CDK_MEDIATED_PHOSPHORYLATION_AND_REMOVAL_OF_CDC6	PSMD12	0.22228	-1	17	65334031	28663	53
-	-	-	-	-	-	-	-	PSMD11	0.06507	-1	17	30771527	38811	19
-	-	-	-	-	-	-	-	PSMD14	0.13869	-1	2	162164935	103294	97
-	-	-	-	-	-	-	-	PSMD13	0.06314	-1	11	236975	16010	118
-	-	-	-	-	-	-	-	PSMA7	0.79238	-1	20	60711788	6663	33
-	-	-	-	-	-	-	-	PSMB10	0.01424	-1	16	67968409	2345	5
-	-	-	-	-	-	-	-	PSMA8	0.34794	-1	18	23713832	59488	115
-	-	-	-	-	-	-	-	PSMD8	0.62217	-1	19	38865189	9276	30
-	-	-	-	-	-	-	-	PSMB6	0.47003	-1	17	4699458	2333	27
-	-	-	-	-	-	-	-	PSMD9	0.7377	-1	12	122326695	29509	77
-	-	-	-	-	-	-	-	PSMB7	0.16436	-1	9	127115743	61979	84
-	-	-	-	-	-	-	-	PSMD6	0.79195	-1	3	63996224	12925	41
-	-	-	-	-	-	-	-	PSMB4	0.50479	-1	1	151372048	2366	16
-	-	-	-	-	-	-	-	PSMD7	0.79198	-1	16	74330711	9476	14
-	-	-	-	-	-	-	-	PSMB5	0.5949	-1	14	23495064	9046	23
-	-	-	-	-	-	-	-	PSMD4	0.0468	-1	1	151227209	12728	17
-	-	-	-	-	-	-	-	PSMB2	0.79502	-1	1	36065142	31997	102
-	-	-	-	-	-	-	-	PSMD5	0.67005	-1	9	123578331	26870	16
-	-	-	-	-	-	-	-	PSMB3	0.23927	-1	17	36908993	11486	36
-	-	-	-	-	-	-	-	PSMD2	0.43294	-1	3	184018368	8471	21
-	-	-	-	-	-	-	-	PSMD3	0.39232	-1	17	38137059	17154	59
-	-	-	-	-	-	-	-	PSMB1	0.3922	-1	6	170844207	18189	42
-	-	-	-	-	-	-	-	PSMD1	0.76959	-1	2	231921580	115961	136
-	-	-	-	-	-	-	-	PSMF1	0.76197	-1	20	1099244	53647	111
-	-	-	-	-	-	-	-	RPS27A	0.79995	-1	2	55459813	3177	25
-	-	-	-	-	-	-	-	CDC6	0.49683	-1	17	38444130	16780	9
-	-	-	-	-	-	-	-	PSMB8	0.48938	-1	6	32808493	3332	59
-	-	-	-	-	-	-	-	PSMB9	0.47524	-1	6	32821968	5661	61
-	-	-	-	-	-	-	-	PSMA5	0.74685	-1	1	109941663	27408	10
-	-	-	-	-	-	-	-	PSMA6	0.95325	-1	14	35761587	25099	22
-	-	-	-	-	-	-	-	PSMA3	0.87395	-1	14	58711560	27163	28
-	-	-	-	-	-	-	-	PSMC5	0.00386	-1	17	61905043	4337	26
-	-	-	-	-	-	-	-	PSMA4	0.61381	-1	15	78833027	8578	63
-	-	-	-	-	-	-	-	PSMC6	0.47372	-1	14	53173917	21392	32
-	-	-	-	-	-	-	-	PSMA1	0.13158	-1	11	14535511	6481	134
-	-	-	-	-	-	-	-	PSMC3	0.00228	-1	11	47440319	7706	35
-	-	-	-	-	-	-	-	PSMA2	0.01304	-1	7	42956460	15314	42
-	-	-	-	-	-	-	-	PSMC4	0.2221	-1	19	40477071	10601	33
-	-	-	-	-	-	-	-	PSMC1	0.1275	-1	14	90724282	14688	103
-	-	-	-	-	-	-	-	PSME4	0.49897	-1	2	54091205	106926	212
-	-	-	-	-	-	-	-	PSMC2	0.00386	-1	7	102988089	14826	13
-	-	-	-	-	-	-	-	CDK2	0.45976	-1	12	56360613	5961	6
-	-	-	-	-	-	-	-	PSME1	0.19001	-1	14	24605402	2770	8
-	-	-	-	-	-	-	-	PSME2	0.13311	-1	14	24612573	3247	9
-	-	-	-	-	-	-	-	UBA52	0.13135	-1	19	18683649	4622	29
BIOCARTA_LONGEVITY_PATHWAY	0.01583	N	0.03448	N	15	BIOCARTA_LONGEVITY_PATHWAY	http://www.broadinstitute.org/gsea/msigdb/geneset_page.jsp?geneSetName=BIOCARTA_LONGEVITY_PATHWAY	SHC1	0.2385	-1	1	154934773	8451	2
-	-	-	-	-	-	-	-	PIK3R1	0.26192	-1	5	67588404	9246	159
-	-	-	-	-	-	-	-	IGF1	0.85116	-1	12	102811271	61058	100
-	-	-	-	-	-	-	-	FOXO3	0.53143	-1	6	108882119	123859	121
-	-	-	-	-	-	-	-	SOD2	0.35144	-1	6	160111951	2323	191
-	-	-	-	-	-	-	-	SOD3	0.2441	-1	4	24797194	5271	25
-	-	-	-	-	-	-	-	PIK3CG	0.51344	-1	7	106505923	43501	50
-	-	-	-	-	-	-	-	IGF1R	0.59343	-1	15	99191767	315993	636
-	-	-	-	-	-	-	-	SOD1	0.18771	-1	21	33031934	9310	16
-	-	-	-	-	-	-	-	GHR	0.00993	-1	5	42565965	156016	329
-	-	-	-	-	-	-	-	GH1	0.46974	-1	17	61994562	1638	19
-	-	-	-	-	-	-	-	PIK3CA	0.24972	-1	3	178866144	91738	123
-	-	-	-	-	-	-	-	CAT	0.00913	-1	11	34460480	33128	80
-	-	-	-	-	-	-	-	AKT1	0.31949	-1	14	105235685	24254	59
-	-	-	-	-	-	-	-	HRAS	0.04482	-1	11	532241	3327	42
REACTOME_REGULATION_OF_APOPTOSIS	0.01603	N	0.00104	N	54	REACTOME_REGULATION_OF_APOPTOSIS	http://www.broadinstitute.org/gsea/msigdb/geneset_page.jsp?geneSetName=REACTOME_REGULATION_OF_APOPTOSIS	PSMD8	0.62217	-1	19	38865189	9276	30
-	-	-	-	-	-	-	-	CASP9	0.28494	-1	1	15817895	32816	116
-	-	-	-	-	-	-	-	PSMD9	0.7377	-1	12	122326695	29509	77
-	-	-	-	-	-	-	-	PSMD6	0.79195	-1	3	63996224	12925	41
-	-	-	-	-	-	-	-	PSMD7	0.79198	-1	16	74330711	9476	14
-	-	-	-	-	-	-	-	PSMD4	0.0468	-1	1	151227209	12728	17
-	-	-	-	-	-	-	-	PSMD5	0.67005	-1	9	123578331	26870	16
-	-	-	-	-	-	-	-	PSMD2	0.43294	-1	3	184018368	8471	21
-	-	-	-	-	-	-	-	CASP3	0.88873	-1	4	185548849	21753	42
-	-	-	-	-	-	-	-	PSMD3	0.39232	-1	17	38137059	17154	59
-	-	-	-	-	-	-	-	PSMD1	0.76959	-1	2	231921580	115961	136
-	-	-	-	-	-	-	-	APPL1	0.20641	-1	3	57261756	45743	31
-	-	-	-	-	-	-	-	UNC5A	0.07072	-1	5	176237559	70341	53
-	-	-	-	-	-	-	-	DAPK1	0.28939	-1	9	90113449	210101	658
-	-	-	-	-	-	-	-	UNC5B	0.52235	-1	10	72972326	90294	264
-	-	-	-	-	-	-	-	DCC	0.9989	-1	18	49866566	1195703	2894
-	-	-	-	-	-	-	-	DAPK2	0.48935	-1	15	64208342	130343	203
-	-	-	-	-	-	-	-	DAPK3	0.65833	-1	19	3958450	12648	21
-	-	-	-	-	-	-	-	PSMA5	0.74685	-1	1	109941663	27408	10
-	-	-	-	-	-	-	-	PSMA6	0.95325	-1	14	35761587	25099	22
-	-	-	-	-	-	-	-	ARHGAP10	0.42864	-1	4	148653238	340690	452
-	-	-	-	-	-	-	-	PSMA3	0.87395	-1	14	58711560	27163	28
-	-	-	-	-	-	-	-	PSMA4	0.61381	-1	15	78833027	8578	63
-	-	-	-	-	-	-	-	PSMA1	0.13158	-1	11	14535511	6481	134
-	-	-	-	-	-	-	-	PSMA2	0.01304	-1	7	42956460	15314	42
-	-	-	-	-	-	-	-	PSME4	0.49897	-1	2	54091205	106926	212
-	-	-	-	-	-	-	-	PSME1	0.19001	-1	14	24605402	2770	8
-	-	-	-	-	-	-	-	PSME2	0.13311	-1	14	24612573	3247	9
-	-	-	-	-	-	-	-	UBA52	0.13135	-1	19	18683649	4622	29
-	-	-	-	-	-	-	-	PSMD12	0.22228	-1	17	65334031	28663	53
-	-	-	-	-	-	-	-	PSMD11	0.06507	-1	17	30771527	38811	19
-	-	-	-	-	-	-	-	PSMD14	0.13869	-1	2	162164935	103294	97
-	-	-	-	-	-	-	-	PSMD13	0.06314	-1	11	236975	16010	118
-	-	-	-	-	-	-	-	PSMA7	0.79238	-1	20	60711788	6663	33
-	-	-	-	-	-	-	-	PSMB10	0.01424	-1	16	67968409	2345	5
-	-	-	-	-	-	-	-	PSMA8	0.34794	-1	18	23713832	59488	115
-	-	-	-	-	-	-	-	PSMB6	0.47003	-1	17	4699458	2333	27
-	-	-	-	-	-	-	-	PSMB7	0.16436	-1	9	127115743	61979	84
-	-	-	-	-	-	-	-	PSMB4	0.50479	-1	1	151372048	2366	16
-	-	-	-	-	-	-	-	PSMB5	0.5949	-1	14	23495064	9046	23
-	-	-	-	-	-	-	-	PSMB2	0.79502	-1	1	36065142	31997	102
-	-	-	-	-	-	-	-	PSMB3	0.23927	-1	17	36908993	11486	36
-	-	-	-	-	-	-	-	PSMB1	0.3922	-1	6	170844207	18189	42
-	-	-	-	-	-	-	-	PSMF1	0.76197	-1	20	1099244	53647	111
-	-	-	-	-	-	-	-	RPS27A	0.79995	-1	2	55459813	3177	25
-	-	-	-	-	-	-	-	PAK2	0.10723	-1	3	196466727	92792	207
-	-	-	-	-	-	-	-	PSMB8	0.48938	-1	6	32808493	3332	59
-	-	-	-	-	-	-	-	PSMB9	0.47524	-1	6	32821968	5661	61
-	-	-	-	-	-	-	-	PSMC5	0.00386	-1	17	61905043	4337	26
-	-	-	-	-	-	-	-	PSMC6	0.47372	-1	14	53173917	21392	32
-	-	-	-	-	-	-	-	PSMC3	0.00228	-1	11	47440319	7706	35
-	-	-	-	-	-	-	-	PSMC4	0.2221	-1	19	40477071	10601	33
-	-	-	-	-	-	-	-	PSMC1	0.1275	-1	14	90724282	14688	103
-	-	-	-	-	-	-	-	PSMC2	0.00386	-1	7	102988089	14826	13
REACTOME_DNA_REPLICATION	0.01643	N	0.00074	N	178	REACTOME_DNA_REPLICATION	http://www.broadinstitute.org/gsea/msigdb/geneset_page.jsp?geneSetName=REACTOME_DNA_REPLICATION	RB1	0.33316	-1	13	48877882	178145	162
-	-	-	-	-	-	-	-	NUP107	0.24912	-1	12	69080757	58833	85
-	-	-	-	-	-	-	-	ZWILCH	0.84679	-1	15	66797663	44160	79
-	-	-	-	-	-	-	-	GMNN	0.20063	-1	6	24775640	10686	23
-	-	-	-	-	-	-	-	BUB1B	0.87827	-1	15	40453209	60129	72
-	-	-	-	-	-	-	-	SMC3	0.25734	-1	10	112327448	36945	72
-	-	-	-	-	-	-	-	PSMD8	0.62217	-1	19	38865189	9276	30
-	-	-	-	-	-	-	-	CDC20	0.89249	-1	1	43824651	4223	9
-	-	-	-	-	-	-	-	PSMD9	0.7377	-1	12	122326695	29509	77
-	-	-	-	-	-	-	-	PPP1CC	0.05317	-1	12	111157615	23082	6
-	-	-	-	-	-	-	-	PSMD6	0.79195	-1	3	63996224	12925	41
-	-	-	-	-	-	-	-	PSMD7	0.79198	-1	16	74330711	9476	14
-	-	-	-	-	-	-	-	PPP2R1B	0.92822	-1	11	111608600	28514	24
-	-	-	-	-	-	-	-	PSMD4	0.0468	-1	1	151227209	12728	17
-	-	-	-	-	-	-	-	PPP2R1A	0.91796	-1	19	52704448	28324	140
-	-	-	-	-	-	-	-	PSMD5	0.67005	-1	9	123578331	26870	16
-	-	-	-	-	-	-	-	PSMD2	0.43294	-1	3	184018368	8471	21
-	-	-	-	-	-	-	-	PSMD3	0.39232	-1	17	38137059	17154	59
-	-	-	-	-	-	-	-	PSMD1	0.76959	-1	2	231921580	115961	136
-	-	-	-	-	-	-	-	KNTC1	0.45671	-1	12	123011795	99149	102
-	-	-	-	-	-	-	-	FBXO5	0.0085	-1	6	153291671	12506	71
-	-	-	-	-	-	-	-	LIG1	0.6728	-1	19	48618701	54901	198
-	-	-	-	-	-	-	-	KNL1	0.9101	-1	15	40886446	70094	137
-	-	-	-	-	-	-	-	SGO1	0.50376	-1	3	20210975	16724	84
-	-	-	-	-	-	-	-	SGO2	0.94825	-1	2	201390929	54463	100
-	-	-	-	-	-	-	-	CLIP1	0.77103	-1	12	122755980	151137	196
-	-	-	-	-	-	-	-	ZW10	0.38789	-1	11	113603908	40507	71
-	-	-	-	-	-	-	-	PSME4	0.49897	-1	2	54091205	106926	212
-	-	-	-	-	-	-	-	PSME1	0.19001	-1	14	24605402	2770	8
-	-	-	-	-	-	-	-	PSME2	0.13311	-1	14	24612573	3247	9
-	-	-	-	-	-	-	-	KIF20A	0.08784	-1	5	137514800	8610	9
-	-	-	-	-	-	-	-	DNA2	0.42204	-1	10	70173820	57911	168
-	-	-	-	-	-	-	-	UBA52	0.13135	-1	19	18683649	4622	29
-	-	-	-	-	-	-	-	MAD1L1	0.2106	-1	7	1855430	124778	1272
-	-	-	-	-	-	-	-	PSMD12	0.22228	-1	17	65334031	28663	53
-	-	-	-	-	-	-	-	SEH1L	0.64607	-1	18	12948009	39520	113
-	-	-	-	-	-	-	-	PSMD11	0.06507	-1	17	30771527	38811	19
-	-	-	-	-	-	-	-	PSMD14	0.13869	-1	2	162164935	103294	97
-	-	-	-	-	-	-	-	PSMD13	0.06314	-1	11	236975	16010	118
-	-	-	-	-	-	-	-	CDCA8	0.95671	-1	1	38158187	17205	50
-	-	-	-	-	-	-	-	PMF1	0.7924	-1	1	156182778	27091	64
-	-	-	-	-	-	-	-	SKA1	0.01643	-1	18	47901415	19124	145
-	-	-	-	-	-	-	-	SKA2	0.95088	-1	17	57187217	45331	39
-	-	-	-	-	-	-	-	ORC5	0.10358	-1	7	103808623	39839	250
-	-	-	-	-	-	-	-	ORC4	0.17666	-1	2	148687965	90342	111
-	-	-	-	-	-	-	-	DSN1	0.16454	-1	20	35380197	21958	7
-	-	-	-	-	-	-	-	ORC1	0.19862	-1	1	52838500	31596	26
-	-	-	-	-	-	-	-	NUP85	0.87524	-1	17	73201773	30081	85
-	-	-	-	-	-	-	-	RAD21	0.9725	-1	8	117858172	28844	81
-	-	-	-	-	-	-	-	ORC3	0.6481	-1	6	88299784	77389	108
-	-	-	-	-	-	-	-	ORC2	0.05933	-1	2	201773699	54685	2
-	-	-	-	-	-	-	-	PSMF1	0.76197	-1	20	1099244	53647	111
-	-	-	-	-	-	-	-	CDT1	0.54163	-1	16	88870196	5471	40
-	-	-	-	-	-	-	-	RCC2	0.71216	-1	1	17733255	31778	65
-	-	-	-	-	-	-	-	PLK1	0.33237	-1	16	23690209	11480	14
-	-	-	-	-	-	-	-	CDC7	0.31636	-1	1	91966664	24658	51
-	-	-	-	-	-	-	-	CDC6	0.49683	-1	17	38444130	16780	9
-	-	-	-	-	-	-	-	ZWINT	0.85461	-1	10	58117198	3823	21
-	-	-	-	-	-	-	-	NDC80	0.11073	-1	18	2571555	45080	131
-	-	-	-	-	-	-	-	STAG1	0.51749	-1	3	136055077	416144	163
-	-	-	-	-	-	-	-	POLA2	0.17597	-1	11	65029432	36725	37
-	-	-	-	-	-	-	-	KIF18A	0.58422	-1	11	28042165	87539	97
-	-	-	-	-	-	-	-	RPS27	0.87213	-1	1	153963237	1395	3
-	-	-	-	-	-	-	-	CDK2	0.45976	-1	12	56360613	5961	6
-	-	-	-	-	-	-	-	CDKN1A	0.011	-1	6	36646490	8620	81
-	-	-	-	-	-	-	-	FEN1	0.22424	-1	11	61560382	4329	7
-	-	-	-	-	-	-	-	AHCTF1	0.16295	-1	1	247002399	92262	127
-	-	-	-	-	-	-	-	CDKN1B	0.15696	-1	12	12870203	5114	29
-	-	-	-	-	-	-	-	MCM7	0.64201	-1	7	99690350	8054	17
-	-	-	-	-	-	-	-	MCM8	0.42406	-1	20	5931297	44556	106
-	-	-	-	-	-	-	-	MCM10	0.14443	-1	10	13203557	49554	102
-	-	-	-	-	-	-	-	XPO1	0.49112	-1	2	61704983	60509	76
-	-	-	-	-	-	-	-	PPP2R5E	0.29208	-1	14	63917987	56970	463
-	-	-	-	-	-	-	-	NUF2	0.69179	-1	1	163291743	33807	97
-	-	-	-	-	-	-	-	SPDL1	0.50116	-1	5	169011083	20699	36
-	-	-	-	-	-	-	-	POLE	0.92691	-1	12	133200347	63582	165
-	-	-	-	-	-	-	-	NDEL1	0.11068	-1	17	8339201	32281	25
-	-	-	-	-	-	-	-	RFC5	0.97514	-1	12	118454507	15533	44
-	-	-	-	-	-	-	-	SEC13	0.60199	-1	3	10353260	9466	38
-	-	-	-	-	-	-	-	RFC3	0.69649	-1	13	34392285	19353	310
-	-	-	-	-	-	-	-	RFC4	0.95001	-1	3	186507681	16591	60
-	-	-	-	-	-	-	-	NUP133	0.78173	-1	1	229576005	68084	126
-	-	-	-	-	-	-	-	RFC2	0.26269	-1	7	73645831	22899	25
-	-	-	-	-	-	-	-	PPP2R5B	0.12125	-1	11	64692160	9788	14
-	-	-	-	-	-	-	-	PPP2R5A	0.88088	-1	1	212475199	59997	133
-	-	-	-	-	-	-	-	KIF23	0.15545	-1	15	69706687	34080	36
-	-	-	-	-	-	-	-	PPP2R5D	0.38974	-1	6	42952307	27774	45
-	-	-	-	-	-	-	-	PPP2R5C	0.81076	-1	14	102276199	102764	320
-	-	-	-	-	-	-	-	RANGAP1	0.28329	-1	22	41640782	41410	100
-	-	-	-	-	-	-	-	CKAP5	0.1904	-1	11	46765083	102749	71
-	-	-	-	-	-	-	-	PSMA5	0.74685	-1	1	109941663	27408	10
-	-	-	-	-	-	-	-	CCNA2	0.17174	-1	4	122737598	7441	28
-	-	-	-	-	-	-	-	PSMA6	0.95325	-1	14	35761587	25099	22
-	-	-	-	-	-	-	-	CCNA1	0.76826	-1	13	37006631	10377	22
-	-	-	-	-	-	-	-	PSMA3	0.87395	-1	14	58711560	27163	28
-	-	-	-	-	-	-	-	PSMA4	0.61381	-1	15	78833027	8578	63
-	-	-	-	-	-	-	-	DBF4	0.73403	-1	7	87505807	33061	58
-	-	-	-	-	-	-	-	KIF2A	0.3367	-1	5	61601988	81024	165
-	-	-	-	-	-	-	-	PSMA1	0.13158	-1	11	14535511	6481	134
-	-	-	-	-	-	-	-	INCENP	0.27915	-1	11	61891482	29157	128
-	-	-	-	-	-	-	-	PSMA2	0.01304	-1	7	42956460	15314	42
-	-	-	-	-	-	-	-	GORASP1	0.87653	-1	3	39138089	11030	38
-	-	-	-	-	-	-	-	MCM3	0.18101	-1	6	52128812	20729	73
-	-	-	-	-	-	-	-	BIRC5	0.38603	-1	17	76210333	11384	78
-	-	-	-	-	-	-	-	MCM4	0.23461	-1	8	48873500	17220	12
-	-	-	-	-	-	-	-	KIF2C	0.81576	-1	1	45212065	21374	72
-	-	-	-	-	-	-	-	MCM5	0.35215	-1	22	35796132	25293	73
-	-	-	-	-	-	-	-	KIF2B	0.14461	-1	17	51900287	2268	34
-	-	-	-	-	-	-	-	MCM6	0.40005	-1	2	136597195	36819	119
-	-	-	-	-	-	-	-	MAPRE1	0.21536	-1	20	31407759	30453	45
-	-	-	-	-	-	-	-	ITGB3BP	0.40195	-1	1	63915129	73816	169
-	-	-	-	-	-	-	-	PAFAH1B1	0.89558	-1	17	2496947	91963	156
-	-	-	-	-	-	-	-	PRIM2	0.53376	-1	6	57182427	8735	49
-	-	-	-	-	-	-	-	PCNA	0.4162	-1	20	5095598	5007	3
-	-	-	-	-	-	-	-	PRIM1	0.53817	-1	12	57125363	20745	17
-	-	-	-	-	-	-	-	MIS12	0.18548	-1	17	5390212	3919	59
-	-	-	-	-	-	-	-	CENPA	0.59935	-1	2	27008923	8533	34
-	-	-	-	-	-	-	-	PSMA7	0.79238	-1	20	60711788	6663	33
-	-	-	-	-	-	-	-	NSL1	0.06609	-1	1	212899494	65626	200
-	-	-	-	-	-	-	-	PSMB10	0.01424	-1	16	67968409	2345	5
-	-	-	-	-	-	-	-	AURKB	0.52306	-1	17	8108051	5493	25
-	-	-	-	-	-	-	-	CENPC	0.05168	-1	4	68334479	76743	203
-	-	-	-	-	-	-	-	PSMA8	0.34794	-1	18	23713832	59488	115
-	-	-	-	-	-	-	-	PPP2CA	0.10718	-1	5	133531942	29304	84
-	-	-	-	-	-	-	-	PSMB6	0.47003	-1	17	4699458	2333	27
-	-	-	-	-	-	-	-	POLD3	0.75031	-1	11	74303626	50495	108
-	-	-	-	-	-	-	-	PPP2CB	0.10653	-1	8	30643134	27201	57
-	-	-	-	-	-	-	-	PSMB7	0.16436	-1	9	127115743	61979	84
-	-	-	-	-	-	-	-	POLD4	0.44561	-1	11	67118243	2775	9
-	-	-	-	-	-	-	-	PSMB4	0.50479	-1	1	151372048	2366	16
-	-	-	-	-	-	-	-	PSMB5	0.5949	-1	14	23495064	9046	23
-	-	-	-	-	-	-	-	CDC45	0.00011	-1	22	19467442	40690	91
-	-	-	-	-	-	-	-	PSMB2	0.79502	-1	1	36065142	31997	102
-	-	-	-	-	-	-	-	PSMB3	0.23927	-1	17	36908993	11486	36
-	-	-	-	-	-	-	-	POLD1	0.96312	-1	19	50902108	19164	79
-	-	-	-	-	-	-	-	PSMB1	0.3922	-1	6	170844207	18189	42
-	-	-	-	-	-	-	-	POLD2	0.2987	-1	7	44154278	8830	30
-	-	-	-	-	-	-	-	E2F1	0.6207	-1	20	32263282	10910	16
-	-	-	-	-	-	-	-	E2F2	0.197	-1	1	23832929	24797	50
-	-	-	-	-	-	-	-	E2F3	0.12807	-1	6	20403909	90037	131
-	-	-	-	-	-	-	-	NUP43	0.31444	-1	6	150045451	22215	34
-	-	-	-	-	-	-	-	BUB3	0.64588	-1	10	124913917	10970	52
-	-	-	-	-	-	-	-	RPS27A	0.79995	-1	2	55459813	3177	25
-	-	-	-	-	-	-	-	BUB1	0.78569	-1	2	111395274	40367	33
-	-	-	-	-	-	-	-	CLASP1	0.92533	-1	2	122095351	311688	609
-	-	-	-	-	-	-	-	RANBP2	0.64449	-1	2	109335937	66329	68
-	-	-	-	-	-	-	-	CENPT	0.9402	-1	16	67862059	19538	3
-	-	-	-	-	-	-	-	GINS1	0.82309	-1	20	25388318	40874	93
-	-	-	-	-	-	-	-	GINS2	0.72867	-1	16	85709803	12758	62
-	-	-	-	-	-	-	-	CENPU	0.93036	-1	4	185615240	40011	64
-	-	-	-	-	-	-	-	GINS4	0.01648	-1	8	41386779	15769	58
-	-	-	-	-	-	-	-	RPA1	0.8192	-1	17	1733298	70079	194
-	-	-	-	-	-	-	-	RPA2	0.47837	-1	1	28218035	23052	78
-	-	-	-	-	-	-	-	PSMB8	0.48938	-1	6	32808493	3332	59
-	-	-	-	-	-	-	-	PSMB9	0.47524	-1	6	32821968	5661	61
-	-	-	-	-	-	-	-	PSMC5	0.00386	-1	17	61905043	4337	26
-	-	-	-	-	-	-	-	PSMC6	0.47372	-1	14	53173917	21392	32
-	-	-	-	-	-	-	-	PSMC3	0.00228	-1	11	47440319	7706	35
-	-	-	-	-	-	-	-	CENPH	0.37068	-1	5	68485409	20776	39
-	-	-	-	-	-	-	-	PSMC4	0.2221	-1	19	40477071	10601	33
-	-	-	-	-	-	-	-	PSMC1	0.1275	-1	14	90724282	14688	103
-	-	-	-	-	-	-	-	TAOK1	0.4978	-1	17	27717942	160980	118
-	-	-	-	-	-	-	-	RPA3	0.20666	-1	7	7676148	82091	241
-	-	-	-	-	-	-	-	POLE2	0.443	-1	14	50116837	38096	10
-	-	-	-	-	-	-	-	PSMC2	0.00386	-1	7	102988089	14826	13
-	-	-	-	-	-	-	-	CENPK	0.49904	-1	5	64813592	45404	161
-	-	-	-	-	-	-	-	CENPL	0.33083	-1	1	173768687	24584	26
-	-	-	-	-	-	-	-	CENPM	0.67882	-1	22	42340925	-4701	44
-	-	-	-	-	-	-	-	CENPN	0.25275	-1	16	81040102	16386	126
-	-	-	-	-	-	-	-	CENPO	0.02313	-1	2	25016293	28953	90
-	-	-	-	-	-	-	-	B9D2	0.22053	-1	19	41860321	9734	22
-	-	-	-	-	-	-	-	CENPP	0.16093	-1	9	95362538	14900	319
-	-	-	-	-	-	-	-	CENPQ	0.16114	-1	6	49431082	29739	64
-	-	-	-	-	-	-	-	SPC24	0.35712	-1	19	11258274	8185	59
-	-	-	-	-	-	-	-	CENPS	0.27906	-1	1	10490806	12060	55
-	-	-	-	-	-	-	-	MAD2L1	0.59096	-1	4	120976777	11227	35
-	-	-	-	-	-	-	-	SPC25	0.00034	-1	2	169727400	19541	77
-	-	-	-	-	-	-	-	NUP37	0.81993	-1	12	102466880	47013	70
PID_E2F_PATHWAY	0.0178	N	0.07186	N	71	PID_E2F_PATHWAY	http://www.broadinstitute.org/gsea/msigdb/geneset_page.jsp?geneSetName=PID_E2F_PATHWAY	RB1	0.33316	-1	13	48877882	178145	162
-	-	-	-	-	-	-	-	CDKN1A	0.011	-1	6	36646490	8620	81
-	-	-	-	-	-	-	-	CDKN1B	0.15696	-1	12	12870203	5114	29
-	-	-	-	-	-	-	-	TRRAP	0.0387	-1	7	98476112	134755	125
-	-	-	-	-	-	-	-	SERPINE1	0.5178	-1	7	100770384	12145	39
-	-	-	-	-	-	-	-	BRCA1	0.99745	-1	17	41196311	79822	139
-	-	-	-	-	-	-	-	YY1	0.95863	-1	14	100705480	43646	53
-	-	-	-	-	-	-	-	CCND3	0.66659	-1	6	41902670	6917	290
-	-	-	-	-	-	-	-	CASP7	0.94348	-1	10	115469103	21562	164
-	-	-	-	-	-	-	-	TRIM28	0.27698	-1	19	59055430	6653	23
-	-	-	-	-	-	-	-	PLAU	0.00387	-1	10	75670889	6364	26
-	-	-	-	-	-	-	-	MYC	0.01307	-1	8	128748476	6722	22
-	-	-	-	-	-	-	-	EP300	0.02331	-1	22	41488595	87487	138
-	-	-	-	-	-	-	-	MYBL2	0.98663	-1	20	42295753	49370	108
-	-	-	-	-	-	-	-	TK1	0.27564	-1	17	76170171	12963	70
-	-	-	-	-	-	-	-	TOPBP1	0.02543	-1	3	133319096	61690	50
-	-	-	-	-	-	-	-	SULT2A1	0.28813	-1	19	48373723	15850	59
-	-	-	-	-	-	-	-	PRMT5	0.87837	-1	14	23389737	8849	34
-	-	-	-	-	-	-	-	APAF1	0.36444	-1	12	99039077	90135	143
-	-	-	-	-	-	-	-	SIRT1	0.59084	-1	10	69651159	26989	87
-	-	-	-	-	-	-	-	HIC1	0.28797	-1	17	1959603	3379	34
-	-	-	-	-	-	-	-	CDC25A	0.01569	-1	3	48198635	31273	26
-	-	-	-	-	-	-	-	CES4A	0.16385	-1	16	67034441	9880	8
-	-	-	-	-	-	-	-	RBL2	0.1161	-1	16	53469530	56031	65
-	-	-	-	-	-	-	-	CCNA2	0.17174	-1	4	122737598	7441	28
-	-	-	-	-	-	-	-	KAT2B	0.27437	-1	3	20081937	113960	333
-	-	-	-	-	-	-	-	KAT2A	0.00659	-1	17	40265128	8258	24
-	-	-	-	-	-	-	-	RBL1	0.37823	-1	20	35631976	92425	53
-	-	-	-	-	-	-	-	TFDP1	0.69735	-1	13	114239067	56722	152
-	-	-	-	-	-	-	-	CCNE2	0.5801	-1	8	95892452	15031	33
-	-	-	-	-	-	-	-	TFDP2	0.56885	-1	3	141663269	55961	294
-	-	-	-	-	-	-	-	CCNE1	0.87394	-1	19	30302897	12323	59
-	-	-	-	-	-	-	-	MCM3	0.18101	-1	6	52128812	20729	73
-	-	-	-	-	-	-	-	CES3	0.1806	-1	16	67001377	7676	8
-	-	-	-	-	-	-	-	CES2	0.23138	-1	16	66969418	9577	12
-	-	-	-	-	-	-	-	CES1	0.87207	-1	16	55836763	30246	34
-	-	-	-	-	-	-	-	CEBPA	0.52924	-1	19	33790839	2602	7
-	-	-	-	-	-	-	-	HDAC1	0.8508	-1	1	32757683	41545	6
-	-	-	-	-	-	-	-	CES1P1	0.3641	-1	16	55794510	14317	36
-	-	-	-	-	-	-	-	TYMS	0.18594	-1	18	657652	15926	90
-	-	-	-	-	-	-	-	CES5A	0.98359	-1	16	55880065	29221	310
-	-	-	-	-	-	-	-	ORC1	0.19862	-1	1	52838500	31596	26
-	-	-	-	-	-	-	-	RBBP4	0.07655	-1	1	33116958	34855	79
-	-	-	-	-	-	-	-	E2F1	0.6207	-1	20	32263282	10910	16
-	-	-	-	-	-	-	-	RBBP8	0.54056	-1	18	20513838	92612	119
-	-	-	-	-	-	-	-	E2F2	0.197	-1	1	23832929	24797	50
-	-	-	-	-	-	-	-	E2F3	0.12807	-1	6	20403909	90037	131
-	-	-	-	-	-	-	-	E2F4	0.9024	-1	16	67226057	6765	2
-	-	-	-	-	-	-	-	WASF1	0.27925	-1	6	110421021	79853	159
-	-	-	-	-	-	-	-	E2F5	0.99396	-1	8	86099899	26855	46
-	-	-	-	-	-	-	-	E2F6	0.96569	-1	2	11584500	21788	48
-	-	-	-	-	-	-	-	E2F7	0.48	-1	12	77415030	44320	98
-	-	-	-	-	-	-	-	MCL1	0.02169	-1	1	150547034	5053	26
-	-	-	-	-	-	-	-	RANBP1	0.54955	-1	22	20105267	9612	59
-	-	-	-	-	-	-	-	CREBBP	0.55471	-1	16	3775055	155067	123
-	-	-	-	-	-	-	-	RRM1	0.40698	-1	11	4137307	22849	156
-	-	-	-	-	-	-	-	CDKN2C	0.8458	-1	1	51435916	4391	8
-	-	-	-	-	-	-	-	CBX5	0.226	-1	12	54624729	28601	32
-	-	-	-	-	-	-	-	RRM2	0.47934	-1	2	10262865	8677	246
-	-	-	-	-	-	-	-	CDKN2A	0.9992	-1	9	21967750	7077	39
-	-	-	-	-	-	-	-	XRCC1	0.20209	-1	19	44047463	32268	97
-	-	-	-	-	-	-	-	CDC6	0.49683	-1	17	38444130	16780	9
-	-	-	-	-	-	-	-	SMARCA2	0.98333	-1	9	2158455	35166	463
-	-	-	-	-	-	-	-	DHFR	0.24909	-1	5	79922044	28759	43
-	-	-	-	-	-	-	-	RYBP	0.3234	-1	3	72423743	72032	38
-	-	-	-	-	-	-	-	SP1	0.75618	-1	12	53774427	35800	60
-	-	-	-	-	-	-	-	CDK2	0.45976	-1	12	56360613	5961	6
-	-	-	-	-	-	-	-	CDK1	0.52697	-1	10	62538235	8593	76
-	-	-	-	-	-	-	-	ATM	0.42108	-1	11	108094255	5837	141
-	-	-	-	-	-	-	-	HBP1	0.38604	-1	7	106809447	33521	58
-	-	-	-	-	-	-	-	TP73	0.2971	-1	1	3614609	38157	218
REACTOME_ACTIVATED_POINT_MUTANTS_OF_FGFR2	0.01858	N	0.04723	N	16	REACTOME_ACTIVATED_POINT_MUTANTS_OF_FGFR2	http://www.broadinstitute.org/gsea/msigdb/geneset_page.jsp?geneSetName=REACTOME_ACTIVATED_POINT_MUTANTS_OF_FGFR2	FGF1	0.06938	-1	5	141971742	29158	274
-	-	-	-	-	-	-	-	FGF2	0.21319	-1	4	123747985	71407	110
-	-	-	-	-	-	-	-	FGF3	0.44841	-1	11	69624735	9450	69
-	-	-	-	-	-	-	-	FGF4	0.36962	-1	11	69585790	4320	24
-	-	-	-	-	-	-	-	FGF5	0.12738	-1	4	81189418	22754	53
-	-	-	-	-	-	-	-	FGF17	0.1173	-1	8	21900330	5990	29
-	-	-	-	-	-	-	-	FGF6	0.60386	-1	12	4543307	11474	23
-	-	-	-	-	-	-	-	FGF7	0.03142	-1	15	49715438	65534	204
-	-	-	-	-	-	-	-	FGF8	0.17241	-1	10	103529887	5985	8
-	-	-	-	-	-	-	-	FGF9	0.66697	-1	13	22245211	33425	36
-	-	-	-	-	-	-	-	FGF18	0.73524	-1	5	170846650	37981	93
-	-	-	-	-	-	-	-	FGF20	0.31997	-1	8	16849689	10166	50
-	-	-	-	-	-	-	-	FGF23	0.45129	-1	12	4477392	11487	41
-	-	-	-	-	-	-	-	FGF22	0.0995	-1	19	639925	3680	32
-	-	-	-	-	-	-	-	FGFR2	0.02196	-1	10	123241366	49463	189
-	-	-	-	-	-	-	-	FGF10	0.75912	-1	5	44300353	89170	210
REACTOME_E2F_ENABLED_INHIBITION_OF_PRE_REPLICATION_COMPLEX_FORMATION	0.01967	N	0.03252	N	9	REACTOME_E2F_ENABLED_INHIBITION_OF_PRE_REPLICATION_COMPLEX_FORMATION	http://www.broadinstitute.org/gsea/msigdb/geneset_page.jsp?geneSetName=REACTOME_E2F_ENABLED_INHIBITION_OF_PRE_REPLICATION_COMPLEX_FORMATION	ORC5	0.10358	-1	7	103808623	39839	250
-	-	-	-	-	-	-	-	ORC4	0.17666	-1	2	148687965	90342	111
-	-	-	-	-	-	-	-	CCNB1	0.49745	-1	5	68462976	11095	39
-	-	-	-	-	-	-	-	ORC1	0.19862	-1	1	52838500	31596	26
-	-	-	-	-	-	-	-	MCM8	0.42406	-1	20	5931297	44556	106
-	-	-	-	-	-	-	-	ORC3	0.6481	-1	6	88299784	77389	108
-	-	-	-	-	-	-	-	ORC2	0.05933	-1	2	201773699	54685	2
-	-	-	-	-	-	-	-	CDK1	0.52697	-1	10	62538235	8593	76
-	-	-	-	-	-	-	-	CDC25A	0.01569	-1	3	48198635	31273	26
REACTOME_IRAK1_RECRUITS_IKK_COMPLEX	0.01981	N	0.02052	N	8	REACTOME_IRAK1_RECRUITS_IKK_COMPLEX	http://www.broadinstitute.org/gsea/msigdb/geneset_page.jsp?geneSetName=REACTOME_IRAK1_RECRUITS_IKK_COMPLEX	IKBKB	0.07674	-1	8	42128819	61159	68
-	-	-	-	-	-	-	-	CHUK	0.49901	-1	10	101948058	41296	101
-	-	-	-	-	-	-	-	PELI3	0.04955	-1	11	66234375	10434	26
-	-	-	-	-	-	-	-	TRAF6	0.57566	-1	11	36505320	26503	27
-	-	-	-	-	-	-	-	PELI2	0.17711	-1	14	56585128	183115	505
-	-	-	-	-	-	-	-	PELI1	0.01449	-1	2	64319785	51770	64
-	-	-	-	-	-	-	-	UBE2N	0.63326	-1	12	93799459	36265	36
-	-	-	-	-	-	-	-	TMEM189-UBE2V1	0.24143	-1	20	48697660	72676	110
REACTOME_FGFR2C_LIGAND_BINDING_AND_ACTIVATION	0.02047	N	0.171	N	12	REACTOME_FGFR2C_LIGAND_BINDING_AND_ACTIVATION	http://www.broadinstitute.org/gsea/msigdb/geneset_page.jsp?geneSetName=REACTOME_FGFR2C_LIGAND_BINDING_AND_ACTIVATION	FGF5	0.12738	-1	4	81189418	22754	53
-	-	-	-	-	-	-	-	FGF17	0.1173	-1	8	21900330	5990	29
-	-	-	-	-	-	-	-	FGF6	0.60386	-1	12	4543307	11474	23
-	-	-	-	-	-	-	-	FGF8	0.17241	-1	10	103529887	5985	8
-	-	-	-	-	-	-	-	FGF9	0.66697	-1	13	22245211	33425	36
-	-	-	-	-	-	-	-	FGF18	0.73524	-1	5	170846650	37981	93
-	-	-	-	-	-	-	-	FGF20	0.31997	-1	8	16849689	10166	50
-	-	-	-	-	-	-	-	FGF1	0.06938	-1	5	141971742	29158	274
-	-	-	-	-	-	-	-	FGF2	0.21319	-1	4	123747985	71407	110
-	-	-	-	-	-	-	-	FGF23	0.45129	-1	12	4477392	11487	41
-	-	-	-	-	-	-	-	FGFR2	0.02196	-1	10	123241366	49463	189
-	-	-	-	-	-	-	-	FGF4	0.36962	-1	11	69585790	4320	24
REACTOME_CDC6_ASSOCIATION_WITH_THE_ORC_ORIGIN_COMPLEX	0.02099	N	0.0521	N	10	REACTOME_CDC6_ASSOCIATION_WITH_THE_ORC_ORIGIN_COMPLEX	http://www.broadinstitute.org/gsea/msigdb/geneset_page.jsp?geneSetName=REACTOME_CDC6_ASSOCIATION_WITH_THE_ORC_ORIGIN_COMPLEX	ORC5	0.10358	-1	7	103808623	39839	250
-	-	-	-	-	-	-	-	ORC4	0.17666	-1	2	148687965	90342	111
-	-	-	-	-	-	-	-	ORC1	0.19862	-1	1	52838500	31596	26
-	-	-	-	-	-	-	-	MCM8	0.42406	-1	20	5931297	44556	106
-	-	-	-	-	-	-	-	ORC3	0.6481	-1	6	88299784	77389	108
-	-	-	-	-	-	-	-	ORC2	0.05933	-1	2	201773699	54685	2
-	-	-	-	-	-	-	-	E2F1	0.6207	-1	20	32263282	10910	16
-	-	-	-	-	-	-	-	E2F2	0.197	-1	1	23832929	24797	50
-	-	-	-	-	-	-	-	E2F3	0.12807	-1	6	20403909	90037	131
-	-	-	-	-	-	-	-	CDC6	0.49683	-1	17	38444130	16780	9
REACTOME_ASSOCIATION_OF_LICENSING_FACTORS_WITH_THE_PRE_REPLICATIVE_COMPLEX	0.02172	N	0.07501	N	13	REACTOME_ASSOCIATION_OF_LICENSING_FACTORS_WITH_THE_PRE_REPLICATIVE_COMPLEX	http://www.broadinstitute.org/gsea/msigdb/geneset_page.jsp?geneSetName=REACTOME_ASSOCIATION_OF_LICENSING_FACTORS_WITH_THE_PRE_REPLICATIVE_COMPLEX	CDT1	0.54163	-1	16	88870196	5471	40
-	-	-	-	-	-	-	-	GMNN	0.20063	-1	6	24775640	10686	23
-	-	-	-	-	-	-	-	CDC6	0.49683	-1	17	38444130	16780	9
-	-	-	-	-	-	-	-	ORC5	0.10358	-1	7	103808623	39839	250
-	-	-	-	-	-	-	-	ORC4	0.17666	-1	2	148687965	90342	111
-	-	-	-	-	-	-	-	ORC1	0.19862	-1	1	52838500	31596	26
-	-	-	-	-	-	-	-	ORC3	0.6481	-1	6	88299784	77389	108
-	-	-	-	-	-	-	-	ORC2	0.05933	-1	2	201773699	54685	2
-	-	-	-	-	-	-	-	E2F1	0.6207	-1	20	32263282	10910	16
-	-	-	-	-	-	-	-	E2F2	0.197	-1	1	23832929	24797	50
-	-	-	-	-	-	-	-	E2F3	0.12807	-1	6	20403909	90037	131
-	-	-	-	-	-	-	-	RPS27A	0.79995	-1	2	55459813	3177	25
-	-	-	-	-	-	-	-	UBA52	0.13135	-1	19	18683649	4622	29
REACTOME_PLATELET_ADHESION_TO_EXPOSED_COLLAGEN	0.0223	N	0.00698	N	12	REACTOME_PLATELET_ADHESION_TO_EXPOSED_COLLAGEN	http://www.broadinstitute.org/gsea/msigdb/geneset_page.jsp?geneSetName=REACTOME_PLATELET_ADHESION_TO_EXPOSED_COLLAGEN	LYN	0.05627	-1	8	56792393	134336	233
-	-	-	-	-	-	-	-	ITGB1	0.0351	-1	10	33189245	35242	144
-	-	-	-	-	-	-	-	COL1A1	0.60418	-1	17	48261456	17545	30
-	-	-	-	-	-	-	-	GP9	0.03787	-1	3	128779609	1646	6
-	-	-	-	-	-	-	-	FCER1G	0.06128	-1	1	161185084	3952	25
-	-	-	-	-	-	-	-	COL1A2	0.22284	-1	7	94024206	36334	106
-	-	-	-	-	-	-	-	VWF	0.4106	-1	12	6058039	175803	373
-	-	-	-	-	-	-	-	GP1BB	0.8366	-1	22	19711061	1234	1
-	-	-	-	-	-	-	-	ITGA2	0.84475	-1	5	52285181	105429	290
-	-	-	-	-	-	-	-	GP1BA	0.00204	-1	17	4835571	2748	22
-	-	-	-	-	-	-	-	FYN	0.26319	-1	6	111981534	98801	419
-	-	-	-	-	-	-	-	GP5	0.58251	-1	3	194115549	4447	21
BIOCARTA_VIP_PATHWAY	0.0232	N	0.07454	N	26	BIOCARTA_VIP_PATHWAY	http://www.broadinstitute.org/gsea/msigdb/geneset_page.jsp?geneSetName=BIOCARTA_VIP_PATHWAY	VIPR2	0.10326	-1	7	158820865	69031	232
-	-	-	-	-	-	-	-	RELA	0.79373	-1	11	65421071	9317	16
-	-	-	-	-	-	-	-	PPP3CA	0.35793	-1	4	101944574	324110	468
-	-	-	-	-	-	-	-	PPP3CB	0.3044	-1	10	75203537	52246	29
-	-	-	-	-	-	-	-	PPP3CC	0.06024	-1	8	22298482	100176	191
-	-	-	-	-	-	-	-	PRKAR2B	0.37573	-1	7	106685149	117108	211
-	-	-	-	-	-	-	-	PRKACG	0.25731	-1	9	71627448	1592	31
-	-	-	-	-	-	-	-	MYC	0.01307	-1	8	128748476	6722	22
-	-	-	-	-	-	-	-	PRKAR2A	0.37423	-1	3	48784018	101290	32
-	-	-	-	-	-	-	-	PLCG1	0.58003	-1	20	39766182	40085	28
-	-	-	-	-	-	-	-	PRKACB	0.26166	-1	1	84647314	23807	185
-	-	-	-	-	-	-	-	EGR2	0.22018	-1	10	64571755	4372	26
-	-	-	-	-	-	-	-	EGR3	0.0351	-1	8	22545171	4707	16
-	-	-	-	-	-	-	-	MAP3K1	0.91919	-1	5	56111375	80604	179
-	-	-	-	-	-	-	-	CHUK	0.49901	-1	10	101948058	41296	101
-	-	-	-	-	-	-	-	NFATC2	0.79075	-1	20	50003499	155760	382
-	-	-	-	-	-	-	-	NFATC1	0.01173	-1	18	77160298	69718	371
-	-	-	-	-	-	-	-	NFKB1	0.65866	-1	4	103423090	115370	149
-	-	-	-	-	-	-	-	NFKBIA	0.25305	-1	14	35870715	3246	37
-	-	-	-	-	-	-	-	PRKAR1B	0.35626	-1	7	588834	163328	263
-	-	-	-	-	-	-	-	PRKAR1A	0.19488	-1	17	66511534	18037	319
-	-	-	-	-	-	-	-	GNAQ	0.62587	-1	9	80331023	315705	381
-	-	-	-	-	-	-	-	CALM3	0.34317	-1	19	47105328	8712	31
-	-	-	-	-	-	-	-	CALM1	0.03313	-1	14	90864593	10020	38
-	-	-	-	-	-	-	-	VIP	0.51846	-1	6	153071931	8965	20
-	-	-	-	-	-	-	-	CALM2	0.68044	-1	2	47387222	14125	39
BIOCARTA_EPHA4_PATHWAY	0.02331	N	0.03951	N	9	BIOCARTA_EPHA4_PATHWAY	http://www.broadinstitute.org/gsea/msigdb/geneset_page.jsp?geneSetName=BIOCARTA_EPHA4_PATHWAY	LYN	0.05627	-1	8	56792393	134336	233
-	-	-	-	-	-	-	-	RAP1B	0.56865	-1	12	69004678	61004	51
-	-	-	-	-	-	-	-	SELP	0.13268	-1	1	169558087	41276	61
-	-	-	-	-	-	-	-	ITGB1	0.0351	-1	10	33189245	35242	144
-	-	-	-	-	-	-	-	EPHA4	0.08756	-1	2	222282746	154279	364
-	-	-	-	-	-	-	-	ACTA1	0.43359	-1	1	229566992	2850	18
-	-	-	-	-	-	-	-	ITGA1	0.58116	-1	5	52083749	171291	558
-	-	-	-	-	-	-	-	FYN	0.26319	-1	6	111981534	98801	419
-	-	-	-	-	-	-	-	EPHB1	0.55581	-1	3	134514101	465207	931
REACTOME_GLUCAGON_TYPE_LIGAND_RECEPTORS	0.02382	N	0.00244	N	31	REACTOME_GLUCAGON_TYPE_LIGAND_RECEPTORS	http://www.broadinstitute.org/gsea/msigdb/geneset_page.jsp?geneSetName=REACTOME_GLUCAGON_TYPE_LIGAND_RECEPTORS	GLP1R	0.00078	-1	6	39016556	42524	165
-	-	-	-	-	-	-	-	VIPR1	0.53393	-1	3	42544134	34927	93
-	-	-	-	-	-	-	-	ADCYAP1R1	0.57532	-1	7	31092075	59014	150
-	-	-	-	-	-	-	-	VIPR2	0.10326	-1	7	158820865	69031	232
-	-	-	-	-	-	-	-	GIPR	0.16691	-1	19	46171478	15503	54
-	-	-	-	-	-	-	-	GNGT1	0.65218	-1	7	93535878	4700	39
-	-	-	-	-	-	-	-	GHRHR	0.0664	-1	7	31003567	15577	55
-	-	-	-	-	-	-	-	GNG10	0.60326	-1	9	114423884	8623	75
-	-	-	-	-	-	-	-	GNG3	0.04486	-1	11	62475147	1527	11
-	-	-	-	-	-	-	-	GNGT2	0.47167	-1	17	47283598	3146	27
-	-	-	-	-	-	-	-	GNG2	0.00377	-1	14	52327329	109185	341
-	-	-	-	-	-	-	-	GNG5	0.54369	-1	1	84964007	8258	20
-	-	-	-	-	-	-	-	GNG4	0.71033	-1	1	235710984	102101	282
-	-	-	-	-	-	-	-	GNG7	0.28016	-1	19	2511216	191477	442
-	-	-	-	-	-	-	-	GNG8	0.51317	-1	19	47137332	608	22
-	-	-	-	-	-	-	-	GLP2R	0.21515	-1	17	9729240	66177	156
-	-	-	-	-	-	-	-	SCTR	0.2882	-1	2	120197418	84611	240
-	-	-	-	-	-	-	-	GCG	0.0629	-1	2	162999391	9367	25
-	-	-	-	-	-	-	-	GNG12	0.56807	-1	1	68167157	131994	216
-	-	-	-	-	-	-	-	GNG11	0.82578	-1	7	93551046	6877	32
-	-	-	-	-	-	-	-	GNG13	0.97258	-1	16	848040	2695	53
-	-	-	-	-	-	-	-	GIP	0.23742	-1	17	47035915	10044	59
-	-	-	-	-	-	-	-	ADCYAP1	0.80311	-1	18	905366	6808	40
-	-	-	-	-	-	-	-	GHRH	0.19245	-1	20	35879489	5823	5
-	-	-	-	-	-	-	-	GNB2	0.30235	-1	7	100271362	5431	12
-	-	-	-	-	-	-	-	GNB1	0.28929	-1	1	1716724	105803	122
-	-	-	-	-	-	-	-	GNAS	0.43048	-1	20	57467217	8338	72
-	-	-	-	-	-	-	-	GNB4	0.32871	-1	3	179113875	55384	85
-	-	-	-	-	-	-	-	GNB3	0.19989	-1	12	6950088	6470	27
-	-	-	-	-	-	-	-	GNB5	0.59325	-1	15	52407296	64827	175
-	-	-	-	-	-	-	-	VIP	0.51846	-1	6	153071931	8965	20
REACTOME_ACTIVATION_OF_NF_KAPPAB_IN_B_CELLS	0.02461	N	0.02844	N	60	REACTOME_ACTIVATION_OF_NF_KAPPAB_IN_B_CELLS	http://www.broadinstitute.org/gsea/msigdb/geneset_page.jsp?geneSetName=REACTOME_ACTIVATION_OF_NF_KAPPAB_IN_B_CELLS	PSMD8	0.62217	-1	19	38865189	9276	30
-	-	-	-	-	-	-	-	IKBKB	0.07674	-1	8	42128819	61159	68
-	-	-	-	-	-	-	-	PSMD9	0.7377	-1	12	122326695	29509	77
-	-	-	-	-	-	-	-	PSMD6	0.79195	-1	3	63996224	12925	41
-	-	-	-	-	-	-	-	PSMD7	0.79198	-1	16	74330711	9476	14
-	-	-	-	-	-	-	-	PSMD4	0.0468	-1	1	151227209	12728	17
-	-	-	-	-	-	-	-	PSMD5	0.67005	-1	9	123578331	26870	16
-	-	-	-	-	-	-	-	PSMD2	0.43294	-1	3	184018368	8471	21
-	-	-	-	-	-	-	-	PSMD3	0.39232	-1	17	38137059	17154	59
-	-	-	-	-	-	-	-	PSMD1	0.76959	-1	2	231921580	115961	136
-	-	-	-	-	-	-	-	BTRC	0.35455	-1	10	103113921	203150	323
-	-	-	-	-	-	-	-	MAP3K7	0.16811	-1	6	91223298	73494	107
-	-	-	-	-	-	-	-	SKP1	0.23029	-1	5	133492081	20561	21
-	-	-	-	-	-	-	-	CHUK	0.49901	-1	10	101948058	41296	101
-	-	-	-	-	-	-	-	PRKCB	0.80531	-1	16	23847303	384630	661
-	-	-	-	-	-	-	-	FBXW11	0.89775	-1	5	171288555	145323	22
-	-	-	-	-	-	-	-	PSMA5	0.74685	-1	1	109941663	27408	10
-	-	-	-	-	-	-	-	PSMA6	0.95325	-1	14	35761587	25099	22
-	-	-	-	-	-	-	-	PSMA3	0.87395	-1	14	58711560	27163	28
-	-	-	-	-	-	-	-	PSMA4	0.61381	-1	15	78833027	8578	63
-	-	-	-	-	-	-	-	PSMA1	0.13158	-1	11	14535511	6481	134
-	-	-	-	-	-	-	-	PSMA2	0.01304	-1	7	42956460	15314	42
-	-	-	-	-	-	-	-	PSME4	0.49897	-1	2	54091205	106926	212
-	-	-	-	-	-	-	-	PSME1	0.19001	-1	14	24605402	2770	8
-	-	-	-	-	-	-	-	PSME2	0.13311	-1	14	24612573	3247	9
-	-	-	-	-	-	-	-	UBA52	0.13135	-1	19	18683649	4622	29
-	-	-	-	-	-	-	-	CARD11	0.79658	-1	7	2945709	137793	348
-	-	-	-	-	-	-	-	PSMD12	0.22228	-1	17	65334031	28663	53
-	-	-	-	-	-	-	-	PSMD11	0.06507	-1	17	30771527	38811	19
-	-	-	-	-	-	-	-	PSMD14	0.13869	-1	2	162164935	103294	97
-	-	-	-	-	-	-	-	PSMD13	0.06314	-1	11	236975	16010	118
-	-	-	-	-	-	-	-	CUL1	0.01227	-1	7	148396801	101402	147
-	-	-	-	-	-	-	-	LOC646626	0.15873	-1	1	85742040	1732	37
-	-	-	-	-	-	-	-	BCL10	0.25372	-1	1	85731459	10857	60
-	-	-	-	-	-	-	-	PSMA7	0.79238	-1	20	60711788	6663	33
-	-	-	-	-	-	-	-	RELA	0.79373	-1	11	65421071	9317	16
-	-	-	-	-	-	-	-	MALT1	0.856	-1	18	56338696	83014	180
-	-	-	-	-	-	-	-	PSMB10	0.01424	-1	16	67968409	2345	5
-	-	-	-	-	-	-	-	PSMA8	0.34794	-1	18	23713832	59488	115
-	-	-	-	-	-	-	-	PSMB6	0.47003	-1	17	4699458	2333	27
-	-	-	-	-	-	-	-	PSMB7	0.16436	-1	9	127115743	61979	84
-	-	-	-	-	-	-	-	PSMB4	0.50479	-1	1	151372048	2366	16
-	-	-	-	-	-	-	-	PSMB5	0.5949	-1	14	23495064	9046	23
-	-	-	-	-	-	-	-	PSMB2	0.79502	-1	1	36065142	31997	102
-	-	-	-	-	-	-	-	PSMB3	0.23927	-1	17	36908993	11486	36
-	-	-	-	-	-	-	-	PSMB1	0.3922	-1	6	170844207	18189	42
-	-	-	-	-	-	-	-	PSMF1	0.76197	-1	20	1099244	53647	111
-	-	-	-	-	-	-	-	RPS27A	0.79995	-1	2	55459813	3177	25
-	-	-	-	-	-	-	-	PSMB8	0.48938	-1	6	32808493	3332	59
-	-	-	-	-	-	-	-	PSMB9	0.47524	-1	6	32821968	5661	61
-	-	-	-	-	-	-	-	NFKBIA	0.25305	-1	14	35870715	3246	37
-	-	-	-	-	-	-	-	PSMC5	0.00386	-1	17	61905043	4337	26
-	-	-	-	-	-	-	-	PSMC6	0.47372	-1	14	53173917	21392	32
-	-	-	-	-	-	-	-	PSMC3	0.00228	-1	11	47440319	7706	35
-	-	-	-	-	-	-	-	PSMC4	0.2221	-1	19	40477071	10601	33
-	-	-	-	-	-	-	-	PSMC1	0.1275	-1	14	90724282	14688	103
-	-	-	-	-	-	-	-	PSMC2	0.00386	-1	7	102988089	14826	13
-	-	-	-	-	-	-	-	REL	0.39726	-1	2	61108708	50040	22
-	-	-	-	-	-	-	-	NFKBIE	0.66484	-1	6	44225902	7387	23
-	-	-	-	-	-	-	-	NFKBIB	0.35259	-1	19	39390608	8922	27
REACTOME_MITOTIC_G1_G1_S_PHASES	0.02722	N	0.00032	Y	123	REACTOME_MITOTIC_G1_G1_S_PHASES	http://www.broadinstitute.org/gsea/msigdb/geneset_page.jsp?geneSetName=REACTOME_MITOTIC_G1_G1_S_PHASES	RB1	0.33316	-1	13	48877882	178145	162
-	-	-	-	-	-	-	-	CCNH	0.53017	-1	5	86690090	18632	36
-	-	-	-	-	-	-	-	PPP2R2A	0.66221	-1	8	26150731	79465	97
-	-	-	-	-	-	-	-	PSMD8	0.62217	-1	19	38865189	9276	30
-	-	-	-	-	-	-	-	PSMD9	0.7377	-1	12	122326695	29509	77
-	-	-	-	-	-	-	-	PSMD6	0.79195	-1	3	63996224	12925	41
-	-	-	-	-	-	-	-	CCND3	0.66659	-1	6	41902670	6917	290
-	-	-	-	-	-	-	-	PSMD7	0.79198	-1	16	74330711	9476	14
-	-	-	-	-	-	-	-	CCND2	0.18178	-1	12	4382927	31592	80
-	-	-	-	-	-	-	-	PPP2R1B	0.92822	-1	11	111608600	28514	24
-	-	-	-	-	-	-	-	PSMD4	0.0468	-1	1	151227209	12728	17
-	-	-	-	-	-	-	-	CCND1	0.24672	-1	11	69455923	13320	16
-	-	-	-	-	-	-	-	PPP2R1A	0.91796	-1	19	52704448	28324	140
-	-	-	-	-	-	-	-	PSMD5	0.67005	-1	9	123578331	26870	16
-	-	-	-	-	-	-	-	MYC	0.01307	-1	8	128748476	6722	22
-	-	-	-	-	-	-	-	PSMD2	0.43294	-1	3	184018368	8471	21
-	-	-	-	-	-	-	-	PSMD3	0.39232	-1	17	38137059	17154	59
-	-	-	-	-	-	-	-	PSMD1	0.76959	-1	2	231921580	115961	136
-	-	-	-	-	-	-	-	FBXO5	0.0085	-1	6	153291671	12506	71
-	-	-	-	-	-	-	-	SKP2	0.7514	-1	5	36152212	31917	99
-	-	-	-	-	-	-	-	SKP1	0.23029	-1	5	133492081	20561	21
-	-	-	-	-	-	-	-	DYRK1A	0.89537	-1	21	38792600	95080	221
-	-	-	-	-	-	-	-	CDC25A	0.01569	-1	3	48198635	31273	26
-	-	-	-	-	-	-	-	CCNE2	0.5801	-1	8	95892452	15031	33
-	-	-	-	-	-	-	-	CCNE1	0.87394	-1	19	30302897	12323	59
-	-	-	-	-	-	-	-	PSME1	0.19001	-1	14	24605402	2770	8
-	-	-	-	-	-	-	-	PSME2	0.13311	-1	14	24612573	3247	9
-	-	-	-	-	-	-	-	UBA52	0.13135	-1	19	18683649	4622	29
-	-	-	-	-	-	-	-	PSMD12	0.22228	-1	17	65334031	28663	53
-	-	-	-	-	-	-	-	PSMD11	0.06507	-1	17	30771527	38811	19
-	-	-	-	-	-	-	-	PSMD14	0.13869	-1	2	162164935	103294	97
[truncated: 1,635 more rows]

## Sheet: Sheet1
RB1	0.33316	-1	13	48877882	178145	162			HDAC4	0.02235	-1	2	239969863	352781	893		MCM7	0.64201	-1	7	99690350	8054	17		MCM7	0.64201	-1	7	99690350	8054	17
CDC45	0.00011	-1	22	19467442	40690	91			NCOR1	0.00584	-1	17	15994883	103071	270		PSMC3	0.00228	-1	11	47440319	7706	35		CDC45	0.00011	-1	22	19467442	40690	91
PSMC3	0.00228	-1	11	47440319	7706	35			KAT2A	0.00659	-1	17	40265128	8258	24		PSMC5	0.00386	-1	17	61905043	4337	26		PSMC3	0.00228	-1	11	47440319	7706	35
PSMC5	0.00386	-1	17	61905043	4337	26			CUL1	0.01227	-1	7	148396801	101402	147		PSMC2	0.00386	-1	7	102988089	14826	13		PSMC5	0.00386	-1	17	61905043	4337	26
PSMC2	0.00386	-1	7	102988089	14826	13			MYC	0.01307	-1	8	128748476	6722	22		PSMA2	0.01304	-1	7	42956460	15314	42		PSMC2	0.00386	-1	7	102988089	14826	13
FBXO5	0.0085	-1	6	153291671	12506	71			EP300	0.02331	-1	22	41488595	87487	138		PSMB10	0.01424	-1	16	67968409	2345	5		PSMA2	0.01304	-1	7	42956460	15314	42
CDKN1A	0.011	-1	6	36646490	8620	81			RBPJ	0.02525	-1	4	26322849	113904	145		PSMD4	0.0468	-1	1	151227209	12728	17		PSMB10	0.01424	-1	16	67968409	2345	5
CUL1	0.01227	-1	7	148396801	101402	147			TLE3	0.03219	-1	15	70340129	47000	107		ORC2	0.05933	-1	2	201773699	54685	2		PSMD4	0.0468	-1	1	151227209	12728	17
PSMA2	0.01304	-1	7	42956460	15314	42			HDAC5	0.04819	-1	17	42154120	46890	59		PSMD13	0.06314	-1	11	236975	16010	118		ORC2	0.05933	-1	2	201773699	54685	2
MYC	0.01307	-1	8	128748476	6722	22			HDAC9	0.04847	-1	7	18548892	39239	1484		PSMD11	0.06507	-1	17	30771527	38811	19		PSMD13	0.06314	-1	11	236975	16010	118
PSMB10	0.01424	-1	16	67968409	2345	5			HIF1A	0.05487	-1	14	62164339	50638	65		ORC5	0.10358	-1	7	103808623	39839	250		PSMD11	0.06507	-1	17	30771527	38811	19
CDC25A	0.01569	-1	3	48198635	31273	26			TLE1	0.0672	-1	9	84198597	105854	234		PSMC1	0.1275	-1	14	90724282	14688	103		ORC5	0.10358	-1	7	103808623	39839	250
PSMD4	0.0468	-1	1	151227209	12728	17			SNW1	0.06927	-1	14	78183943	43557	125		E2F3	0.12807	-1	6	20403909	90037	131		PSMC1	0.1275	-1	14	90724282	14688	103
ORC2	0.05933	-1	2	201773699	54685	2			HDAC2	0.12079	-1	6	114257319	34570	65		UBA52	0.13135	-1	19	18683649	4622	29		E2F3	0.12807	-1	6	20403909	90037	131
PSMD13	0.06314	-1	11	236975	16010	118			UBA52	0.13135	-1	19	18683649	4622	29		PSMA1	0.13158	-1	11	14535511	6481	134		UBA52	0.13135	-1	19	18683649	4622	29
PSMD11	0.06507	-1	17	30771527	38811	19			MAML2	0.16128	-1	11	95709763	366597	792		PSME2	0.13311	-1	14	24612573	3247	9		PSMA1	0.13158	-1	11	14535511	6481	134
ORC5	0.10358	-1	7	103808623	39839	250			HDAC3	0.21472	-1	5	141004428	11989	22		PSMD14	0.13869	-1	2	162164935	103294	97		PSME2	0.13311	-1	14	24612573	3247	9
PPP2CB	0.10653	-1	8	30643134	27201	57			SKP1	0.23029	-1	5	133492081	20561	21		PSMB7	0.16436	-1	9	127115743	61979	84		PSMD14	0.13869	-1	2	162164935	103294	97
PPP2CA	0.10718	-1	5	133531942	29304	84			MAML1	0.23413	-1	5	179159822	44462	67		ORC4	0.17666	-1	2	148687965	90342	111		MCM10	0.14443	-1	10	13203557	49554	102
PSMC1	0.1275	-1	14	90724282	14688	103			HEY2	0.24052	-1	6	126070777	11639	31		MCM3	0.18101	-1	6	52128812	20729	73		PSMB7	0.16436	-1	9	127115743	61979	84
UBA52	0.13135	-1	19	18683649	4622	29			TLE4	0.24627	-1	9	82188091	153706	136		PSME1	0.19001	-1	14	24605402	2770	8		POLA2	0.17597	-1	11	65029432	36725	37
PSMA1	0.13158	-1	11	14535511	6481	134			HES5	0.25515	-1	1	2460183	1520	10		E2F2	0.197	-1	1	23832929	24797	50		ORC4	0.17666	-1	2	148687965	90342	111
PSME2	0.13311	-1	14	24612573	3247	9			FBXW7	0.26163	-1	4	153332311	-58332	92		ORC1	0.19862	-1	1	52838500	31596	26		MCM3	0.18101	-1	6	52128812	20729	73
PSMD14	0.13869	-1	2	162164935	103294	97			KAT2B	0.27437	-1	3	20081937	113960	333		GMNN	0.20063	-1	6	24775640	10686	23		PSME1	0.19001	-1	14	24605402	2770	8
MCM10	0.14443	-1	10	13203557	49554	102			HEYL	0.37626	-1	1	40089106	16210	50		PSMC4	0.2221	-1	19	40477071	10601	33		E2F2	0.197	-1	1	23832929	24797	50
PKMYT1	0.15592	-1	16	3022808	7640	14			HES1	0.44112	-1	3	193853936	2586	13		PSMD12	0.22228	-1	17	65334031	28663	53		ORC1	0.19862	-1	1	52838500	31596	26
CDKN1B	0.15696	-1	12	12870203	5114	29			HDAC11	0.49027	-1	3	13521805	26112	67		MCM4	0.23461	-1	8	48873500	17220	12		GMNN	0.20063	-1	6	24775640	10686	23
PSMB7	0.16436	-1	9	127115743	61979	84			MAML3	0.53905	-1	4	140637906	437433	766		PSMB3	0.23927	-1	17	36908993	11486	36		RPA3	0.20666	-1	7	7676148	82091	241
CCNA2	0.17174	-1	4	122737598	7441	28			CREBBP	0.55471	-1	16	3775055	155067	123		PSMA8	0.34794	-1	18	23713832	59488	115		PSMC4	0.2221	-1	19	40477071	10601	33
POLA2	0.17597	-1	11	65029432	36725	37			TBL1XR1	0.58472	-1	3	176737131	177136	353		MCM5	0.35215	-1	22	35796132	25293	73		PSMD12	0.22228	-1	17	65334031	28663	53
ORC4	0.17666	-1	2	148687965	90342	111			HDAC7	0.59534	-1	12	48176506	37181	57		PSMB1	0.3922	-1	6	170844207	18189	42		MCM4	0.23461	-1	8	48873500	17220	12
MCM3	0.18101	-1	6	52128812	20729	73			HDAC10	0.62759	-1	22	50683612	6083	64		PSMD3	0.39232	-1	17	38137059	17154	59		PSMB3	0.23927	-1	17	36908993	11486	36
TYMS	0.18594	-1	18	657652	15926	90			CCNC	0.63015	-1	6	99990262	26275	63		MCM6	0.40005	-1	2	136597195	36819	119		CDC7	0.31636	-1	1	91966664	24658	51
PSME1	0.19001	-1	14	24605402	2770	8			NCOR2	0.63339	-1	12	124808960	243199	534		MCM8	0.42406	-1	20	5931297	44556	106		PSMA8	0.34794	-1	18	23713832	59488	115
ORC1	0.19862	-1	1	52838500	31596	26			HEY1	0.6615	-1	8	80676244	2467	22		PSMD2	0.43294	-1	3	184018368	8471	21		MCM5	0.35215	-1	22	35796132	25293	73
RPA3	0.20666	-1	7	7676148	82091	241			RPS27A	0.79995	-1	2	55459813	3177	25		PSMB6	0.47003	-1	17	4699458	2333	27		PSMB1	0.3922	-1	6	170844207	18189	42
PSMC4	0.2221	-1	19	40477071	10601	33			CDK8	0.80921	-1	13	26828265	151109	86		PSMC6	0.47372	-1	14	53173917	21392	32		PSMD3	0.39232	-1	17	38137059	17154	59
PSMD12	0.22228	-1	17	65334031	28663	53			HDAC1	0.8508	-1	1	32757683	41545	6		PSMB9	0.47524	-1	6	32821968	5661	61		MCM6	0.40005	-1	2	136597195	36819	119
MAX	0.22748	-1	14	65550456	18780	186			TLE2	0.9444	-1	19	2997641	31638	112		PSMB8	0.48938	-1	6	32808493	3332	59		MCM8	0.42406	-1	20	5931297	44556	106
SKP1	0.23029	-1	5	133492081	20561	21			RBX1	0.9984	-1	22	41347381	21933	15		CDC6	0.49683	-1	17	38444130	16780	9		PSMD2	0.43294	-1	3	184018368	8471	21
MCM4	0.23461	-1	8	48873500	17220	12											PSME4	0.49897	-1	2	54091205	106926	212		POLE2	0.443	-1	14	50116837	38096	10
PSMB3	0.23927	-1	17	36908993	11486	36											PSMB4	0.50479	-1	1	151372048	2366	16		CDK2	0.45976	-1	12	56360613	5961	6
DHFR	0.24909	-1	5	79922044	28759	43											CDT1	0.54163	-1	16	88870196	5471	40		PSMB6	0.47003	-1	17	4699458	2333	27
CDC7	0.31636	-1	1	91966664	24658	51											PSMB5	0.5949	-1	14	23495064	9046	23		PSMC6	0.47372	-1	14	53173917	21392	32
MCM5	0.35215	-1	22	35796132	25293	73											PSMA4	0.61381	-1	15	78833027	8578	63		PSMB9	0.47524	-1	6	32821968	5661	61
CDK7	0.35418	-1	5	68530712	42546	109											E2F1	0.6207	-1	20	32263282	10910	16		RPA2	0.47837	-1	1	28218035	23052	78
PSMB1	0.3922	-1	6	170844207	18189	42											PSMD8	0.62217	-1	19	38865189	9276	30		PSMB8	0.48938	-1	6	32808493	3332	59
PSMD3	0.39232	-1	17	38137059	17154	59											ORC3	0.6481	-1	6	88299784	77389	108		CDC6	0.49683	-1	17	38444130	16780	9
MCM6	0.40005	-1	2	136597195	36819	119											PSMD5	0.67005	-1	9	123578331	26870	16		PSME4	0.49897	-1	2	54091205	106926	212
PCNA	0.4162	-1	20	5095598	5007	3											PSMD9	0.7377	-1	12	122326695	29509	77		PSMB4	0.50479	-1	1	151372048	2366	16
MCM8	0.42406	-1	20	5931297	44556	106											PSMA5	0.74685	-1	1	109941663	27408	10		PRIM2	0.53376	-1	6	57182427	8735	49
PSMD2	0.43294	-1	3	184018368	8471	21											PSMF1	0.76197	-1	20	1099244	53647	111		PRIM1	0.53817	-1	12	57125363	20745	17
POLE2	0.443	-1	14	50116837	38096	10											PSMD1	0.76959	-1	2	231921580	115961	136		CDT1	0.54163	-1	16	88870196	5471	40
CDK2	0.45976	-1	12	56360613	5961	6											PSMD6	0.79195	-1	3	63996224	12925	41		PSMB5	0.5949	-1	14	23495064	9046	23
PSMB6	0.47003	-1	17	4699458	2333	27											PSMD7	0.79198	-1	16	74330711	9476	14		PSMA4	0.61381	-1	15	78833027	8578	63
PSMC6	0.47372	-1	14	53173917	21392	32											PSMA7	0.79238	-1	20	60711788	6663	33		E2F1	0.6207	-1	20	32263282	10910	16
PSMB9	0.47524	-1	6	32821968	5661	61											PSMB2	0.79502	-1	1	36065142	31997	102		PSMD8	0.62217	-1	19	38865189	9276	30
RPA2	0.47837	-1	1	28218035	23052	78											RPS27A	0.79995	-1	2	55459813	3177	25		ORC3	0.6481	-1	6	88299784	77389	108
RRM2	0.47934	-1	2	10262865	8677	246											PSMA3	0.87395	-1	14	58711560	27163	28		PSMD5	0.67005	-1	9	123578331	26870	16
PSMB8	0.48938	-1	6	32808493	3332	59											PSMA6	0.95325	-1	14	35761587	25099	22		DBF4	0.73403	-1	7	87505807	33061	58
CDC6	0.49683	-1	17	38444130	16780	9																			PSMD9	0.7377	-1	12	122326695	29509	77
CCNB1	0.49745	-1	5	68462976	11095	39																			PSMA5	0.74685	-1	1	109941663	27408	10
PSMB4	0.50479	-1	1	151372048	2366	16																			PSMF1	0.76197	-1	20	1099244	53647	111
CDK1	0.52697	-1	10	62538235	8593	76																			PSMD1	0.76959	-1	2	231921580	115961	136
CCNH	0.53017	-1	5	86690090	18632	36																			PSMD6	0.79195	-1	3	63996224	12925	41
PRIM2	0.53376	-1	6	57182427	8735	49																			PSMD7	0.79198	-1	16	74330711	9476	14
PRIM1	0.53817	-1	12	57125363	20745	17																			PSMA7	0.79238	-1	20	60711788	6663	33
CDT1	0.54163	-1	16	88870196	5471	40																			PSMB2	0.79502	-1	1	36065142	31997	102
CCNE2	0.5801	-1	8	95892452	15031	33																			RPS27A	0.79995	-1	2	55459813	3177	25
PSMB5	0.5949	-1	14	23495064	9046	23																			RPA1	0.8192	-1	17	1733298	70079	194
PSMA4	0.61381	-1	15	78833027	8578	63																			PSMA3	0.87395	-1	14	58711560	27163	28
E2F1	0.6207	-1	20	32263282	10910	16																			POLE	0.92691	-1	12	133200347	63582	165
WEE1	0.62196	-1	11	9596233	15081	37																			PSMA6	0.95325	-1	14	35761587	25099	22
PSMD8	0.62217	-1	19	38865189	9276	30
MCM7	0.64201	-1	7	99690350	8054	17
ORC3	0.6481	-1	6	88299784	77389	108
PSMD5	0.67005	-1	9	123578331	26870	16
TFDP1	0.69735	-1	13	114239067	56722	152
DBF4	0.73403	-1	7	87505807	33061	58
PSMD9	0.7377	-1	12	122326695	29509	77
PSMA5	0.74685	-1	1	109941663	27408	10
TK2	0.75022	-1	16	66541905	42121	83
SKP2	0.7514	-1	5	36152212	31917	99
PSMF1	0.76197	-1	20	1099244	53647	111
CCNA1	0.76826	-1	13	37006631	10377	22
PSMD1	0.76959	-1	2	231921580	115961	136
MNAT1	0.78667	-1	14	61201478	235205	269
PSMD6	0.79195	-1	3	63996224	12925	41
PSMD7	0.79198	-1	16	74330711	9476	14
PSMA7	0.79238	-1	20	60711788	6663	33
PSMB2	0.79502	-1	1	36065142	31997	102
RPS27A	0.79995	-1	2	55459813	3177	25
RPA1	0.8192	-1	17	1733298	70079	194
CCNE1	0.87394	-1	19	30302897	12323	59
PSMA3	0.87395	-1	14	58711560	27163	28
PPP2R1A	0.91796	-1	19	52704448	28324	140
POLE	0.92691	-1	12	133200347	63582	165
PPP2R1B	0.92822	-1	11	111608600	28514	24
PSMA6	0.95325	-1	14	35761587	25099	22
